# Supplementary material for: A Survey of Compound Heterozygous Variants in Pediatric Cancers and Structural Birth Defects
Source: Front Genet. 2021 Mar 22;12:640242. doi: 10.3389/fgene.2021.640242 (PMC8019969; doi:10.3389/fgene.2021.640242)
Supplement: Supplementary file 1 [file Data_Sheet_1.xlsx]

## Sheet: Table 1
Supplementary Table 1. Specific diagnosis for each sample in the study.
Sample	Disease	Diagnosis
PT_0N7KWHEH	Adolescent Idiopathic Scoliosis	Adolescent Idiopathic Scoliosis
PT_1N0C6H4B	Adolescent Idiopathic Scoliosis	Adolescent Idiopathic Scoliosis
PT_2C7TQ69X	Adolescent Idiopathic Scoliosis	Adolescent Idiopathic Scoliosis
PT_3QFC8QEX	Adolescent Idiopathic Scoliosis	Adolescent Idiopathic Scoliosis
PT_AM3SJKHF	Adolescent Idiopathic Scoliosis	Adolescent Idiopathic Scoliosis
PT_D1Q4BGYG	Adolescent Idiopathic Scoliosis	Adolescent Idiopathic Scoliosis
PT_G5X5NNFM	Adolescent Idiopathic Scoliosis	Adolescent Idiopathic Scoliosis
PT_H8DEQVXT	Adolescent Idiopathic Scoliosis	Adolescent Idiopathic Scoliosis
PT_KWSVSNWS	Adolescent Idiopathic Scoliosis	Adolescent Idiopathic Scoliosis
PT_N87N4SKD	Adolescent Idiopathic Scoliosis	Adolescent Idiopathic Scoliosis
PT_Q0J4Y0CJ	Adolescent Idiopathic Scoliosis	Adolescent Idiopathic Scoliosis
PT_R6VT2P8P	Adolescent Idiopathic Scoliosis	Adolescent Idiopathic Scoliosis
PT_RA4MB4DX	Adolescent Idiopathic Scoliosis	Adolescent Idiopathic Scoliosis
PT_VSKTZ3DB	Adolescent Idiopathic Scoliosis	Adolescent Idiopathic Scoliosis
PT_X2ZSVQCH	Adolescent Idiopathic Scoliosis	Adolescent Idiopathic Scoliosis
PT_ZKRXDFEC	Adolescent Idiopathic Scoliosis	Adolescent Idiopathic Scoliosis
PT_005B7CZ4	Congenital Heart Defects	Ventricular septal defect, muscular, Coarctation off the aorta, Atrial septal defect, secundum, Ventricular septal defect, membranous, Ventricular septal defect, multiple
PT_016KJ08Q	Congenital Heart Defects	Tetralogy of Fallot
PT_02A5YNB1	Congenital Heart Defects	Hypoplastic left heart syndrome, Atrial septal defect
PT_04FE111G	Congenital Heart Defects	Coarctation off the aorta, Hypoplastic left ventricle (subnormal cavity volume), Hypoplastic left ventricle (subnormal cavity volume), Coarctation off the aorta, Aortic arch hypoplasia, Aortic arch hypoplasia
PT_05YE9CHY	Congenital Heart Defects	Unicommissural aortic valve, Endocardial fibroelastosis, Aortic stenosis - valvar
PT_08JZK7QG	Congenital Heart Defects	Aberrant right subclavian artery, Tetralogy of Fallot, Pulmonary stenosis, Bilateral subarterial conus, Left superior vena cava connecting to the coronary sinus, Hypoplastic main pulmonary artery, Pulmonary stenosis, subvalvar, Pulmonary stenosis, valvar, Left superior vena cava, non-communicating with right superior vena cava, Hypoplastic pulmonary annulus, Left aortic arch with abnormal branchi…
PT_0AE34HJF	Congenital Heart Defects	Tetralogy of Fallot, Left aortic arch with normal branching pattern
PT_0BB4MN8K	Congenital Heart Defects	Atrial septal defect, secundum
PT_0BPPX136	Congenital Heart Defects	Partially anomalous pulmonary veins, Sinus venosus septal defect, superior type, Right ventricular volume overload, Right atrial dilatation
PT_0FWBXYXM	Congenital Heart Defects	Single ventricle, left; double inlet left ventricle, Right coronary artery arising from the left sinus of Valsalva, {S,D,D}, Pulmonary stenosis, subvalvar, Interrupted aortic arch type b, Aortic valve position relative to the pulmonary valve, right and anterior, Left aortic arch, Univentricular, double inlet atrioventricular connection
PT_0FYRBJ8T	Congenital Heart Defects	Atrial septal defect, secundum, Right aortic arch with mirror image branching pattern
PT_0JT4E7X0	Congenital Heart Defects	Ventricular septal defect, membranous
PT_0M50Q933	Congenital Heart Defects	Congenital coronary anomaly, Atrial septal defect, secundum, Truncus arteriosus type II (main pulmonary artery absent)
PT_0MAEA53P	Congenital Heart Defects	Tetralogy of Fallot with pulmonary atresia, Bicommissural aortic valve, Tetralogy of Fallot with pulmonary atresia, Bicommissural aortic valve
PT_0TEX2MYH	Congenital Heart Defects	Multiple atrial septal defects, Atrial septal defect, secundum
PT_0TR9BWTV	Congenital Heart Defects	Hypoplastic left pulmonary artery, Totally anomalous pulmonary venous return, infradiaphragmatic, Balanced complete atrioventricular canal, Anomalous hepatic venous drainage, Pulmonary atresia congenital, Abdominal situs ambiguous (abdominal heterotaxy), Atrial septal defect, secundum, Double outlet right ventricle, Situs ambiguous of the atria, Anatomic or functional hypo- of asplenia, Mesocardi…
PT_0XW8Y533	Congenital Heart Defects	D-loop transposition of the great arteries with ventricular septal defect, D-loop transposition of the great arteries with ventricular septal defect, Intramural left coronary artery in d-loop transposition of the great arteries, Intramural left coronary artery in d-loop transposition of the great arteries
PT_0XYCMAHJ	Congenital Heart Defects	Aortic stenosis, subvalvar, discrete, membraneous
PT_0XZ06EB1	Congenital Heart Defects	Atrial septal defect, Tricuspid atresia with pulmonary atresia (Type 1A)
PT_0YBD5Z93	Congenital Heart Defects	Aortic valve abnormality, Coarctation of the aorta, simple (isolated)
PT_0YM0S5HX	Congenital Heart Defects	Ventricular septal defect restrictive, Pulmonary stenosis, Tricuspid atresia with pulmonary stenosis or small VSD (Type IB), Ventricular septal defect restrictive, Hypoplastic right ventricle (subnormal cavity volume), Pulmonary stenosis, Hypoplastic right ventricle (subnormal cavity volume), Tricuspid atresia with pulmonary stenosis or small VSD (Type IB)
PT_119XZ2SE	Congenital Heart Defects	Left ventricular outflow tract obstruction, Mitral stenosis, Coarctation off the aorta, Aortic arch hypoplasia, Aortic stenosis, Hypoplastic aortic annulus
PT_11Z019NF	Congenital Heart Defects	Bicommissural aortic valve, Aortic stenosis - valvar, Right aortic arch with mirror image branching pattern
PT_15JJVGGY	Congenital Heart Defects	Tetralogy of Fallot with pulmonary atresia, Tetralogy of Fallot with pulmonary atresia
PT_15TMJT60	Congenital Heart Defects	Ventricular septal defect, membranous, Double chambered right ventricle
PT_16YEEB1T	Congenital Heart Defects	Aortic arch hypoplasia, Coarctation of the aorta, simple (isolated), Aortic atresia, Pulmonary venous anomaly, Pulmonary venous anomaly, Coarctation of the aorta, simple (isolated), Multiple atrial septal defects, Malpositioned atrial septum (with or without PAPVC), Mitral atresia, Hypoplasia ascending aorta, Hypoplastic left ventricle (subnormal cavity volume), Hypoplastic left ventricle (subnor…
PT_19B6206G	Congenital Heart Defects	Scimitar syndrome, Left superior vena cava connecting to the coronary sinus, Truncus arteriosus
PT_1A9GPZWB	Congenital Heart Defects	Left aortic arch with abnormal branching pattern, Congenital aortic valve abnormality, Aortic atresia, Aortic atresia, Aortic arch hypoplasia, Aberrant right subclavian artery, Aberrant right subclavian artery, Aortic arch hypoplasia, Left aortic arch with abnormal branching pattern, Congenital aortic valve abnormality
PT_1DPVHNHH	Congenital Heart Defects	Hypoplastic left ventricle (subnormal cavity volume), Left superior vena cava, non-communicating with right superior vena cava, Double outlet right ventricle, D-loop transposition of the great arteries, Left superior vena cava, non-communicating with right superior vena cava, Double outlet right ventricle, Common atrium, Unbalanced complete common atrioventricular canal, Common atrium, Unbalanced…
PT_1GF02ZGQ	Congenital Heart Defects	Tetralogy of Fallot
PT_1J582GQE	Congenital Heart Defects	Congenital coronary anomaly, Hypoplastic left pulmonary artery, Pulmonary atresia congenital, Situs ambiguous of the atria, Mesocardia, Heterotaxy syndrome, Inferior vena cava, left sided, Unbalanced complete atrioventricular canal, right dominant, Left aortic arch with normal branching pattern, Left superior vena cava, non-communicating with right superior vena cava, Hypoplastic left ventricle (…
PT_1J7F0FQK	Congenital Heart Defects	Cleft mitral valve, Transitional common AV canal, Ventricular septal defect, muscular
PT_1JCZRBHS	Congenital Heart Defects	Tetralogy of Fallot, Tetralogy of Fallot
PT_1KDAHA2R	Congenital Heart Defects	Unbalanced transitional atrioventricular canal, right dominant, Aortic arch hypoplasia, Cleft mitral valve
PT_1KFQ0BZK	Congenital Heart Defects	Ventricular septal defect, subpulmonary or conal, Atrial septal defect, Atrial septal defect, Ventricular septal defect, subpulmonary or conal
PT_1KXQVH51	Congenital Heart Defects	Bicommissural aortic valve, Aortic stenosis - valvar
PT_1KYBEMW1	Congenital Heart Defects	{S,L,L}, L-loop corrected transposition of the great arteries {S,L,?} with intact ventricular septum, L-loop corrected transposition of the great arteries {S,L,?} with intact ventricular septum, {S,L,L}
PT_1MN6FQXF	Congenital Heart Defects	Bicommissural aortic valve, Mitral stenosis, Coarctation off the aorta, Aortic stenosis and regurgitation (Mixed aortic valve disease)
PT_1R3YBQSJ	Congenital Heart Defects	Tetralogy of Fallot, Left superior vena cava connecting to the coronary sinus, Pulmonary stenosis, supravalvar, Left superior vena cava connecting to the coronary sinus, Tetralogy of Fallot, Pulmonary stenosis, supravalvar
PT_1RF67E2J	Congenital Heart Defects	Congenital coronary anomaly, Aortic stenosis - valvar, Right superior vena cava connecting to the right atrium, Left superior vena cava, non-communicating with right superior vena cava, Ventricular septal defect, malalignment, Aortic stenosis - valvar, Coarctation off the aorta, Right aortic arch with mirror image branching pattern, Congenital coronary anomaly, Atrial septal defect, secundum, Bic…
PT_1RFJT4B5	Congenital Heart Defects	Partially anomalous pulmonary veins, Partially anomalous pulmonary veins, Sinus venosus septal defect, superior type, Sinus venosus septal defect, superior type
PT_1SJW4HNK	Congenital Heart Defects	Hypoplastic left heart syndrome, Aortic atresia, Coronary-cameral fistulae to left ventricle in hypoplastic left heart syndrome, Atrial septal defect, secundum, Right aortic arch with mirror image branching pattern, Hypoplastic mitral valve, Aortic arch hypoplasia, Hypoplasia ascending aorta
PT_1YF4222B	Congenital Heart Defects	Hypoplastic mitral valve, Hypoplastic mitral valve, Atrial septal defect, secundum, Hypoplastic left ventricle (subnormal cavity volume), Atrial septal defect, secundum, Hypoplastic left ventricle (subnormal cavity volume), Ventricular septal defect, multiple, Double outlet right ventricle, Double outlet right ventricle, Ventricular septal defect, multiple
PT_1ZG17GDZ	Congenital Heart Defects	Double outlet right ventricle, ventricular defect uncommitted (remote), Coarctation off the aorta, Bicommissural aortic valve, Atrial septal defect, secundum, Aortic stenosis - subvalvar, Aortic stenosis - valvar, Ventricular septal defect, muscular posterior (inlet)
PT_1ZXFZDB3	Congenital Heart Defects	Tetralogy of Fallot, Discontinuity of pulmonary arteries, Tetralogy of Fallot, Discontinuity of pulmonary arteries
PT_20EP2DDV	Congenital Heart Defects	Tetralogy of Fallot, Tetralogy of Fallot, Aberrant left subclavian artery, Atrial septal defect, secundum, Aberrant left subclavian artery, Atrial septal defect, secundum
PT_20R9EZFM	Congenital Heart Defects	Patent foramen ovale, Tetralogy of Fallot, Conus coronary supplies anterior descending
PT_237FCF3M	Congenital Heart Defects	Totally anomalous pulmonary venous return, infradiaphragmatic, Obstructed totally anomalous pulmonary venous return
PT_24HQRFJF	Congenital Heart Defects	Ventricular septal defect, membranous, Ventricular septal defect, single
PT_25BRPW1N	Congenital Heart Defects	Atrial septal defect, secundum, Aortic atresia, Mitral atresia, Mitral atresia, Hypoplastic left heart syndrome, Tubular hypoplasia of aorta with coarctation, Left atrial hypoplasia, Hypoplastic left ventricle (subnormal cavity volume), Atrial septal defect, secundum, Tubular hypoplasia of aorta with coarctation, Hypoplastic left ventricle (subnormal cavity volume), Aortic atresia, Hypoplastic le…
PT_289Y2BXP	Congenital Heart Defects	Pulmonary stenosis, supravalvar, Tetralogy of Fallot, Atrial septal defect, secundum
PT_29TCFXZN	Congenital Heart Defects	Tetralogy of Fallot, Tetralogy of Fallot
PT_2BYS9KJT	Congenital Heart Defects	Bicommissural aortic valve, Mitral valve prolapse, Aortic stenosis and regurgitation (Mixed aortic valve disease), Atrial septal defect, secundum
PT_2FSMMG92	Congenital Heart Defects	Congenital coronary anomaly, Circumflex from right coronary in d-loop transposition of the great arteries, D-loop transposition of the great arteries with intact ventricular septum
PT_2G28XV46	Congenital Heart Defects	Coarctation off the aorta, Bicommissural aortic valve
PT_2GEHMDZS	Congenital Heart Defects	Aberrant left subclavian artery, Tetralogy of Fallot, VATER Association, Left superior vena cava connecting to the coronary sinus, Right aortic arch with abnormal branching pattern, Aberrant left subclavian artery, Multiple atrial septal defects, Tetralogy of Fallot, Right aortic arch with abnormal branching pattern, Left superior vena cava connecting to the coronary sinus, Multiple atrial septal…
PT_2J47H4DT	Congenital Heart Defects	Aortic stenosis - valvar, Bicommissural aortic valve, right-left fusion, Aortic valve regurgitation, Acyanotic congenital heart disease
PT_2JS9WP8N	Congenital Heart Defects	Unbalanced complete atrioventricular canal, right dominant, Absence of the suprarenal inferior vena cava with azygous continuation, Double outlet right ventricle with atrioventricular canal defect, {A,D,D}, Right aortic arch with mirror image branching pattern, Normal hepatic venous connection, Left superior vena cava connecting to the coronary sinus, Totally anomalous pulmonary venous return, ri…
PT_2MBW0HVG	Congenital Heart Defects	L-loop corrected TGA {S,L,?} with ventricular septal defect and pulmonary stenosis, Hypoplastic right ventricle (subnormal cavity volume), Hypoplastic tricuspid valve, Hypoplastic tricuspid valve, L-loop corrected TGA {S,L,?} with ventricular septal defect and pulmonary stenosis, Straddling mitral valve, Straddling mitral valve, Hypoplastic right ventricle (subnormal cavity volume)
PT_2N3AXF67	Congenital Heart Defects	D-loop transposition of the great arteries with intact ventricular septum, D-loop transposition of the great arteries with intact ventricular septum
PT_2P9TGNR1	Congenital Heart Defects	Tetralogy of Fallot with pulmonary atresia
PT_2Q0B01CV	Congenital Heart Defects	Atrial septal defect, secundum, Left superior vena cava connecting to the coronary sinus, Left aortic arch
PT_2Q53BXVY	Congenital Heart Defects	L-loop transposition of the great arteries with ventricular septal defect, L-loop transposition of the great arteries with ventricular septal defect, Aortic arch hypoplasia, Single ventricle, left; double inlet left ventricle, Hypoplastic mitral valve, Single ventricle, left; double inlet left ventricle, Multiple aortopulmonary collateral arteries, Aortic arch hypoplasia, Hypoplastic right ventri…
PT_2RQG4CBB	Congenital Heart Defects	Aortic stenosis and regurgitation (Mixed aortic valve disease), Aortic stenosis and regurgitation (Mixed aortic valve disease), Bicommissural aortic valve, Mitral stenosis, valvar, Bicommissural aortic valve, Mitral stenosis, valvar
PT_2TRA460H	Congenital Heart Defects	Bicommissural aortic valve, right-left fusion, Coarctation off the aorta, Left aortic arch, Dilated aortic root
PT_2VATAXTS	Congenital Heart Defects	Tetralogy of Fallot, Tetralogy of Fallot
PT_2VBSE3BQ	Congenital Heart Defects	Hypoplastic aortic annulus, Hypoplastic tricuspid valve, Hypoplastic tricuspid valve, D-loop transposition of the great arteries with ventricular septal defect, Hypoplastic aortic annulus, Ventricular septal defect, muscular posterior (inlet), Tubular hypoplasia of aorta with coarctation, D-loop transposition of the great arteries with ventricular septal defect, Ventricular septal defect, muscula…
PT_2VED89PG	Congenital Heart Defects	D-loop transposition of the great arteries, D-loop transposition of the great arteries
PT_2VJMWHTC	Congenital Heart Defects	Atrial septal defect, secundum, D-loop transposition of the great arteries
PT_2W81ZHC0	Congenital Heart Defects	Hypoplastic pulmonary annulus, Pulmonary stenosis, subvalvar, Left superior vena cava connecting to the coronary sinus, Hypoplastic right pulmonary artery, Left aortic arch with normal branching pattern, Tetralogy of Fallot, Ventricular septal defect, malalignment, Hypoplastic main pulmonary artery, Pulmonary stenosis, valvar, Right superior vena cava connecting to the right atrium, Hypoplastic l…
PT_2X1FM3E5	Congenital Heart Defects	Hypoplastic left heart syndrome, Atrial septal defect, secundum
PT_2X2C8M6F	Congenital Heart Defects	Left aortic arch with normal branching pattern, Tetralogy of Fallot
PT_2X44BSK2	Congenital Heart Defects	Tetralogy of Fallot, Tetralogy of Fallot
PT_2ZCXC8VR	Congenital Heart Defects	Atrial septal defect, D-loop transposition of the great arteries, Atrial septal defect, D-loop transposition of the great arteries
PT_2ZD81G15	Congenital Heart Defects	Ventricular septal defect, single, Atrial septal defect, secundum, Truncus arteriosus type I (main pulmonary artery present), Truncus arteriosus type I (main pulmonary artery present), Ventricular septal defect, single, Atrial septal defect, secundum
PT_30AQ5HVC	Congenital Heart Defects	Bicommissural aortic valve, right-left fusion, Coarctation off the aorta, Left aortic arch
PT_337WNZYV	Congenital Heart Defects	Double aortic arch, Patent foramen ovale
PT_371Q0AEG	Congenital Heart Defects	Prolapsed aortic valve, Ventricular septal defect, membranous
PT_391W0RPF	Congenital Heart Defects	Atrial septal defect, secundum
PT_3A09ZPX5	Congenital Heart Defects	Partially anomalous pulmonary veins, Sinus venosus septal defect, superior type, Right aortic arch with mirror image branching pattern
PT_3A3JHNX5	Congenital Heart Defects	Tetralogy of Fallot, Atrial septal defect
PT_3AZ4H781	Congenital Heart Defects	Right aortic arch with mirror image branching pattern, Hypoplastic left heart syndrome, Malpositioned atrial septum (with or without PAPVC), Mitral atresia, Aortic arch hypoplasia, Hypoplastic left heart syndrome, Hypoplasia ascending aorta, Mitral atresia, Malpositioned atrial septum (with or without PAPVC), Aortic arch hypoplasia, Aortic atresia, Right aortic arch with mirror image branching pa…
PT_3BSB8MHZ	Congenital Heart Defects	Left superior vena cava connecting to the coronary sinus, Hypoplastic aortic isthmus, Ventricular septal defect, membranous, Left superior vena cava, non-communicating with right superior vena cava
PT_3C18013C	Congenital Heart Defects	Hypoplastic main pulmonary artery, VACTERL Association, Pulmonary atresia,valvar, Tetralogy of Fallot with pulmonary atresia, Ventricular septal defect, malalignment, Right superior vena cava connecting to the right atrium, Left superior vena cava connecting to the coronary sinus, Hypoplastic main pulmonary artery, Left aortic arch with normal branching pattern, Pulmonary atresia,subvalvar, Right…
PT_3E329TQB	Congenital Heart Defects	Interrupted aortic arch type b, Hypoplastic aortic annulus, Right aortic arch with mirror image branching pattern, Bicommissural aortic valve, right-left fusion, Ventricular septal defect, malalignment
PT_3ED133DM	Congenital Heart Defects	Aortic stenosis, Mitral stenosis, Aortic arch hypoplasia, Hypoplastic left heart syndrome
PT_3EM669EH	Congenital Heart Defects	Left superior vena cava connecting to the left atrium, Dextrocardia, Abdominal situs ambiguous (abdominal heterotaxy), Common atrium, Heterotaxy syndrome, Pulmonary stenosis, valvar, {A,L,L}, Ventricular inversion (l-loop ventricles), L-loop transposition of the great arteries, Right superior vena cava connecting to the right atrium, Pulmonary stenosis, subvalvar, Totally anomalous pulmonary veno…
PT_3EPH2F9X	Congenital Heart Defects	Vascular ring, Large Eustachian valve, Double aortic arch, left arch dominant, right arch patent
PT_3F9PPMFN	Congenital Heart Defects	Atrial septal defect, Atrial septal defect, Truncus arteriosus type II (main pulmonary artery absent), Truncus arteriosus type II (main pulmonary artery absent)
PT_3FC814X6	Congenital Heart Defects	Tetralogy of Fallot, Tetralogy of Fallot, Ventricular septal defect, Right aortic arch with mirror image branching pattern, Right aortic arch with mirror image branching pattern, Ventricular septal defect
PT_3G1M6632	Congenital Heart Defects	Atrial septal defect, secundum, Left superior vena cava connecting to the coronary sinus
PT_3J01BQSP	Congenital Heart Defects	Ventricular septal defect, muscular, trabecular, apical
PT_3K805BG9	Congenital Heart Defects	Bicommissural aortic valve, right-left fusion, Pulmonary stenosis, subvalvar, Hypoplastic right ventricle (subnormal cavity volume), Right aortic arch with mirror image branching pattern, Pulmonary atresia, intact ventricular septum
PT_3KQ4J75D	Congenital Heart Defects	Mitral stenosis, Hypoplastic left ventricle (subnormal cavity volume), Hypoplasia ascending aorta, Hypoplastic left heart syndrome, Hypoplastic left heart syndrome, Mitral stenosis, Aortic atresia, Hypoplasia ascending aorta, Hypoplastic mitral valve, Hypoplastic mitral valve, Hypoplastic left ventricle (subnormal cavity volume), Aortic atresia
PT_3NSW9S20	Congenital Heart Defects	Patent foramen ovale, Patent foramen ovale, Left superior vena cava connecting to the coronary sinus, Right aortic arch, Right superior vena cava connecting to the right atrium, Right superior vena cava connecting to the right atrium, Goldenhar Syndrome, Tetralogy of Fallot, Left superior vena cava connecting to the coronary sinus, Right aortic arch, Tetralogy of Fallot
PT_3PPX5VJS	Congenital Heart Defects	Tricuspid regurgitation neonatal, Tetralogy of Fallot, Tetralogy of Fallot, Hypoplastic main pulmonary artery, Ventricular septal defect, malalignment, Pulmonary stenosis, valvar, Pulmonary stenosis, valvar, Ventricular septal defect, malalignment, Hypoplastic main pulmonary artery, Right aortic arch with mirror image branching pattern, Pulmonary stenosis, subvalvar, Right aortic arch with mirror…
PT_3SX4XDPD	Congenital Heart Defects	Left aortic arch with normal branching pattern, Pulmonary stenosis, subvalvar, Hypoplastic pulmonary annulus, Tetralogy of Fallot, Ventricular septal defect, malalignment, Hypoplastic main pulmonary artery, Ventricular septal defect, single
PT_3TD1V8ZN	Congenital Heart Defects	Patent ductus arteriosus
PT_3VX0726N	Congenital Heart Defects	Patent ductus arteriosus, Tetralogy of Fallot, Patent ductus arteriosus, Tetralogy of Fallot
PT_3WXJANE3	Congenital Heart Defects	Levocardia, Aortic valve position relative to the pulmonary valve, left and anterior, Aortic valve position relative to the pulmonary valve, left and anterior, Abdominal situs solitus, Abdominal situs solitus, Left sided atrioventricular valve atresia, Atrial septal defect, Left superior vena cava connecting to the coronary sinus, Aortic arch hypoplasia, Discordant ventriculoarterial connection, …
PT_3Y0NF9M3	Congenital Heart Defects	Balanced transitional atrioventricular canal, Ventricular septal defect, multiple, Ventricular septal defect, muscular
PT_41R91BS7	Congenital Heart Defects	Left superior vena cava connecting to the coronary sinus, Hypoplastic left heart syndrome, Left superior vena cava connecting to the coronary sinus, Mitral atresia, Hypoplastic left heart syndrome, Mitral atresia
PT_438TH4CF	Congenital Heart Defects	Hypoplastic left heart syndrome, Right aortic arch with mirror image branching pattern, Aortic atresia, Aortic arch hypoplasia, Hypoplasia ascending aorta, Pulmonary venous anomaly, Mitral atresia
PT_440WFXC5	Congenital Heart Defects	Right aortic arch with mirror image branching pattern, Truncus arteriosus type I (main pulmonary artery present), Ventricular septal defect, malalignment
PT_45XZXRJA	Congenital Heart Defects	Aortic arch hypoplasia, Coarctation off the aorta, Aneurysm of membranous septum, Aortic stenosis - subvalvar, Hypoplastic mitral valve, Hypoplastic aortic annulus, Hypoplastic left ventricle (subnormal cavity volume), Hypoplasia ascending aorta, Hypoplasia ascending aorta, Hypoplastic mitral valve, Aortic arch hypoplasia, Coarctation off the aorta, Third cervical aortic arch, Aneurysm of membran…
PT_46HMXQ2T	Congenital Heart Defects	Bicommissural aortic valve, Coarctation off the aorta, Ventricular septal defect, multiple, Ventricular septal defect, muscular
PT_47D9MNPN	Congenital Heart Defects	Double chambered right ventricle, Ventricular septal defect, membranous
PT_49XFWZ4T	Congenital Heart Defects	Right aortic arch with mirror image branching pattern, Pulmonary atresia congenital, Single coronary from the right facing cusp, Tetralogy of Fallot with pulmonary atresia, Ventricular septal defect, malalignment
PT_4BMZ5V6J	Congenital Heart Defects	Pulmonary stenosis, valvar, Pulmonary stenosis, subvalvar, Left aortic arch with normal branching pattern, Ventricular septal defect, muscular, Ventricular septal defect, multiple, Tetralogy of Fallot, Ventricular septal defect, malalignment
PT_4KFF57P6	Congenital Heart Defects	Patent foramen ovale, Ventricular septal defect, membranous
PT_4NXTQ89P	Congenital Heart Defects	Aortic atresia, Mitral atresia, Aortic atresia, Hypoplastic left heart syndrome, Mitral atresia, Hypoplastic left heart syndrome
PT_4PBT3152	Congenital Heart Defects	Left aortic arch, Aberrant right subclavian artery, Aortic atresia, Hypoplastic left heart syndrome, Aberrant right subclavian artery, Mitral stenosis, Right ventricular structural abnormality, Left aortic arch, Coronary fistula (arterio-venous or arterio-cameral), Hypoplastic left heart syndrome, Aortic atresia, Mitral stenosis, Coronary fistula (arterio-venous or arterio-cameral), Right ventric…
PT_4PFP2MHD	Congenital Heart Defects	Discontinuity of pulmonary arteries, Single ventricle with unbalanced atrioventricular canal defect, {S,L,L}, Heterotaxy syndrome, Common atrium, Pulmonary stenosis, valvar, Discontinuity of pulmonary arteries, Atrial inversion (situs inversus of the atria), Absence of the suprarenal inferior vena cava with azygous continuation, Pulmonary stenosis, valvar, Left superior vena cava connecting to th…
PT_5201JSPS	Congenital Heart Defects	Bicommissural aortic valve, Coarctation off the aorta, Atrial septal defect, secundum, Left aortic arch
PT_5A758ZW0	Congenital Heart Defects	Anomalous origin of a coronary artery from the pulmonary artery, Coronary artery anomaly, left
PT_5AE4QV6D	Congenital Heart Defects	Atrial septal defect, secundum, Hypoplastic left heart syndrome
PT_5AGC2R4N	Congenital Heart Defects	Cleft mitral valve with regurgitation, Tricuspid atresia with no pulmonary stenosis and large VSD (Type IC)
PT_5AJ79GJ7	Congenital Heart Defects	Left aortic arch, Totally anomalous pulmonary venous return, mixed
PT_5ATMAJGC	Congenital Heart Defects	Atrial septal defect, secundum, Atrial septal defect, secundum
PT_5BAQ2FK3	Congenital Heart Defects	Double outlet right ventricle, Aortic arch hypoplasia, Mitral atresia, Hypoplastic left ventricle (subnormal cavity volume), Aortic arch hypoplasia, Mitral atresia, Hypoplastic left ventricle (subnormal cavity volume), Double outlet right ventricle
PT_5CKPJMNM	Congenital Heart Defects	Atrial septal defect, secundum
PT_5DNKJH5H	Congenital Heart Defects	Tetralogy of Fallot, Tetralogy of Fallot
PT_5K5YPYRK	Congenital Heart Defects	Truncal valve regurgitation, Ventricular septal defect, malalignment, Truncal valve regurgitation, Ventricular septal defect, multiple, Truncus arteriosus type IA (main pulmonary artery present, ventricular septal defect present), Ventricular septal defect, malalignment, Truncus arteriosus type IA (main pulmonary artery present, ventricular septal defect present), Ventricular septal defect, muscu…
PT_5KKERTER	Congenital Heart Defects	Left pulmonary artery abnormality, Tetralogy of Fallot
PT_5SEVKXZ0	Congenital Heart Defects	Coarctation off the aorta, Atrial septal defect, Dextrocardia, Situs solitus of the atria, Tricuspid atresia with d-loop TGA and no pulmonary stenosis (Type IIC), Ventricular inversion (l-loop ventricles)
PT_5SFFE2ZV	Congenital Heart Defects	{S,D,D}, {S,D,D}, Hypoplastic aortic isthmus, Double outlet right ventricle, Taussig-Bing, Right aortic arch with mirror image branching pattern, Right aortic arch with mirror image branching pattern, Aortic arch hypoplasia, Ventricular septal defect, malalignment, Left ventricular-right atrial shunt, Double outlet right ventricle, Taussig-Bing, Hypoplastic aortic isthmus, Aortic arch hypoplasia,…
PT_5SVQQVX3	Congenital Heart Defects	Ventricular septal defect, single, Pulmonary stenosis, Dysplastic (absent) pulmonary valve syndrome (tetralogy of Fallot with absent pulmonary valve syndrome), Ventricular septal defect, malalignment, Dilated left pulmonary artery, Pulmonary regurgitation, Atrial septal defect, Dilated right pulmonary artery
PT_5VHZY94X	Congenital Heart Defects	Tricuspid valve abnormality, Hypoplastic right ventricle (subnormal cavity volume), Pulmonary atresia, intact ventricular septum
PT_5WB9E8XN	Congenital Heart Defects	Ventricular septal defect, multiple, Left aortic arch with normal branching pattern, Tetralogy of Fallot, Ventricular septal defect, muscular posterior (inlet)
PT_5X7MBPCP	Congenital Heart Defects	Tetralogy of Fallot with pulmonary atresia and multiple aortopulmonary collaterals, Tetralogy of Fallot with pulmonary atresia and multiple aortopulmonary collaterals
PT_5XQ42S2B	Congenital Heart Defects	Left aortic arch with normal branching pattern, Heterotaxy syndrome, Single ventricle in heterotaxy syndrome, Aortic valve position relative to the pulmonary valve, right and anterior, Coarctation off the aorta, Unbalanced complete atrioventricular canal, right dominant, Double outlet right ventricle, Left superior vena cava connecting to the coronary sinus
PT_5XQPXMY4	Congenital Heart Defects	Aortic arch hypoplasia, Hypoplastic left ventricle (subnormal cavity volume), Coarctation off the aorta, Hypoplastic mitral valve, Atrial septal defect, secundum
PT_5YJXF8VP	Congenital Heart Defects	Ventricular septal defect, membranous, Patent foramen ovale
PT_5ZSJAQQJ	Congenital Heart Defects	Left aortic arch with normal branching pattern, Tetralogy of Fallot, Left aortic arch with normal branching pattern, Tetralogy of Fallot
PT_648ZWYPP	Congenital Heart Defects	Hypoplastic mitral valve, Heterotaxy syndrome, Single ventricle, right, double inlet right ventricle, Univentricular, double inlet atrioventricular connection, Double outlet right ventricle, Single ventricle in heterotaxy syndrome, {S,D,A}, Partially anomalous pulmonary veins
PT_64PZK5GX	Congenital Heart Defects	Hypoplastic tricuspid valve, Dysplastic pulmonary valve, Hypoplastic tricuspid valve, Ventricular septal defect, malalignment, Tubular hypoplasia of aorta with coarctation, Pulmonary stenosis, subvalvar, Left aortic arch, Ventricular septal defect, malalignment, Tubular hypoplasia of aorta with coarctation, Straddling mitral valve, Single coronary from the left facing cusp, Left aortic arch, Dysp…
PT_665TFFFS	Congenital Heart Defects	Hypoplastic right pulmonary artery, Tetralogy of Fallot, Hypoplastic left pulmonary artery
PT_67M1216T	Congenital Heart Defects	Hypoplastic main pulmonary artery, Pulmonary stenosis, valvar, Tetralogy of Fallot, Left aortic arch with normal branching pattern, Left aortic arch with normal branching pattern, Tetralogy of Fallot, Pulmonary stenosis, valvar, Ventricular septal defect, malalignment, Hypoplastic main pulmonary artery, Ventricular septal defect, malalignment
PT_69ZSN3EM	Congenital Heart Defects	Right aortic arch with mirror image branching pattern, Bicommissural aortic valve, Coarctation of the aorta, simple (isolated), Ventricular septal defect, membranous
PT_6ADYXK84	Congenital Heart Defects	Coarctation off the aorta, Bicommissural aortic valve, left-non fusion, Ebsteins disease
PT_6AT86NXE	Congenital Heart Defects	Tetralogy of Fallot with pulmonary atresia
PT_6C5E0WQA	Congenital Heart Defects	Partially anomalous pulmonary veins, Sinus venosus septal defect, superior type
PT_6CKHY9VV	Congenital Heart Defects	Hypoplastic left ventricle (subnormal cavity volume), Left superior vena cava connecting to the coronary sinus, Mitral atresia, Single ventricle with totally anomalous pulmonary venous return, Double outlet right ventricle, Right aortic arch, Single ventricle with totally anomalous pulmonary venous return, Pulmonary stenosis, valvar, Totally anomalous pulmonary venous return, mixed, Left superior…
PT_6E3P77A6	Congenital Heart Defects	Aortic arch hypoplasia, Aortic arch hypoplasia, Coarctation off the aorta, Tricuspid atresia with d-loop TGA and no pulmonary stenosis (Type IIC), Tricuspid atresia with d-loop TGA and no pulmonary stenosis (Type IIC), Coarctation off the aorta
PT_6E95PQ6K	Congenital Heart Defects	Right aortic arch, Partially anomalous pulmonary veins, Right aortic arch, Truncus arteriosus type I (main pulmonary artery present), Truncus arteriosus type I (main pulmonary artery present), Partially anomalous pulmonary veins
PT_6FZ9C7MC	Congenital Heart Defects	Tetralogy of Fallot, Atrial septal defect, secundum, Right aortic arch
PT_6G0J5RJS	Congenital Heart Defects	Aortic stenosis - subvalvar, Bicommissural aortic valve, right-non fusion, Right aortic arch with mirror image branching pattern, Aortic stenosis - valvar
PT_6G19K4TZ	Congenital Heart Defects	Heterotaxy syndrome, Intestinal malrotation, Asplenia syndrome (right isomerism), Abdominal situs ambiguous (abdominal heterotaxy), Aortic arch hypoplasia, Aortic arch hypoplasia, Mesocardia, Left inferior vena cava to right atrium, Hypoplastic aortic annulus, Right-sided descending aorta, Abdominal situs ambiguous (abdominal heterotaxy), Unbalanced complete atrioventricular canal, right dominant…
PT_6GED71AC	Congenital Heart Defects	Totally anomalous pulmonary venous return, supracardiac, Hypoplastic left heart syndrome
PT_6H3P2NCC	Congenital Heart Defects	Tricuspid atresia with pulmonary atresia (Type 1A), Left superior vena cava connecting to the coronary sinus, Pulmonary atresia, intact ventricular septum
PT_6J702C1E	Congenital Heart Defects	Coarctation of the aorta, simple (isolated), Dilated left atrium, Right aortic arch with mirror image branching pattern, Mitral regurgitation
PT_6JZBA60G	Congenital Heart Defects	Right aortic arch, Anomalous origin of right coronary artery from pulmonary artery, Tetralogy of Fallot, Tetralogy of Fallot, Right aortic arch, Anomalous origin of right coronary artery from pulmonary artery
PT_6K7777JP	Congenital Heart Defects	Bicommissural aortic valve, Aortic stenosis
PT_6NEMRYPR	Congenital Heart Defects	Bicommissural aortic valve, right-left fusion, Hypoplastic aortic annulus, Coarctation of the aorta, simple (isolated), Right aortic arch with mirror image branching pattern, Aortic stenosis, subvalvar, discrete, membraneous
PT_6NJ4CXJK	Congenital Heart Defects	Left superior vena cava connecting to the coronary sinus, Atypical cleft of mitral valve, Patent foramen ovale, Pulmonary stenosis, subvalvar, Bicuspid pulmonary valve, Ventricular septal defect, multiple, D-loop transposition of the great arteries with intact ventricular septum and left ventricular outflow tract obstruction
PT_6P0E76M4	Congenital Heart Defects	Dysplastic tricuspid valve, Hypoplastic right ventricle (subnormal cavity volume), Pulmonary atresia, intact ventricular septum
PT_6RJCWCZH	Congenital Heart Defects	Ventricular septal defect, membranous, Left aortic arch, Double outlet right ventricle, Taussig-Bing
PT_6T63T570	Congenital Heart Defects	Left superior vena cava connecting to the coronary sinus, Atrial septal defect, secundum, Ventricular septal defect, membranous, Ventricular septal defect, membranous, Left superior vena cava connecting to the coronary sinus, Atrial septal defect, secundum, VACTERL Association
PT_6TJ0G4CG	Congenital Heart Defects	Pulmonary stenosis, valvar
PT_6WGDSBFC	Congenital Heart Defects	Aberrant right subclavian artery, Parachute mitral valve, Left aortic arch, Ventricular septal defect, multiple, Ventricular septal defect, muscular, Aortic arch hypoplasia, Ventricular septal defect, subpulmonary or conal
PT_6XQ4WGC2	Congenital Heart Defects	D-loop transposition of the great arteries with intact ventricular septum
PT_6Z5XJ01Z	Congenital Heart Defects	Right aortic arch with mirror image branching pattern, Pulmonary atresia, intact ventricular septum, Right ventricular outflow obstruction due to abnormal muscle band(s), Left superior vena cava, non-communicating with right superior vena cava
PT_7092QVTM	Congenital Heart Defects	D-loop transposition of the great arteries, Dilated aortic root, Pulmonary atresia congenital, alpha and beta Thalassemia trait, Single ventricle, left; double inlet left ventricle, Atrial septal defect, secundum, D-loop transposition of the great arteries, Atrial septal defect, secundum, Dilated aortic root, Pulmonary atresia congenital, Single ventricle, left; double inlet left ventricle
PT_71BZTM52	Congenital Heart Defects	Circumflex from right coronary in d-loop transposition of the great arteries, Patent ductus arteriosus, D-loop transposition of the great arteries, Aortic arch hypoplasia, Atrial septal defect, secundum, Double outlet right ventricle, ventricular defect committed to pulmonary artery
PT_72D7781Q	Congenital Heart Defects	Anomalous hepatic venous drainage, Ventricular septal defect, ECD type, Pulmonary stenosis, left, Double outlet right ventricle, Atrial septal defect, Pulmonary stenosis, subvalvar, Aortic valve position relative to the pulmonary valve, anterior, Abdominal situs ambiguous (abdominal heterotaxy), Heterotaxy syndrome, Pulmonary stenosis, valvar, Pulmonary venous anomaly, Unbalanced complete common …
PT_762YTNY4	Congenital Heart Defects	Tubular hypoplasia of aorta with coarctation, Right aortic arch with mirror image branching pattern, Bicommissural aortic valve, right-non fusion
PT_772P66D5	Congenital Heart Defects	D-loop transposition of the great arteries, D-loop transposition of the great arteries
PT_78FYEPYS	Congenital Heart Defects	Coarctation off the aorta, Hypoplasia ascending aorta, Coarctation off the aorta, Atrial septal defect, D-loop transposition of the great arteries with ventricular septal defect, D-loop transposition of the great arteries with ventricular septal defect, Hypoplasia ascending aorta, Atrial septal defect
PT_78R5ZRRB	Congenital Heart Defects	Hypoplastic mitral valve, Hypoplasia ascending aorta, Hypoplastic left heart syndrome, Hypoplastic left ventricle (subnormal cavity volume), Mitral stenosis, Tubular hypoplasia of aorta with coarctation, Mitral stenosis, Hypoplastic left ventricle (subnormal cavity volume), Hypoplasia ascending aorta, Aortic atresia, Tubular hypoplasia of aorta with coarctation, Aortic arch hypoplasia, Aortic atr…
PT_79DH5BKM	Congenital Heart Defects	D-loop transposition of the great arteries with intact ventricular septum, D-loop transposition of the great arteries with intact ventricular septum
PT_7BVC7MWM	Congenital Heart Defects	Aortic atresia, Mitral stenosis, Hypoplastic left heart syndrome
PT_7CZ6RAFK	Congenital Heart Defects	Right aortic arch with mirror image branching pattern, Pulmonary atresia congenital, Right ventricular origin of subaortic conus, Discordant ventriculoarterial connection, Ventricular septal defect, malalignment, Mesocardia, Hypoplastic main pulmonary artery, Atrial septal defect, secundum, L-loop corrected transposition of the great arteries {S,L,?} with ventricular septal defect
PT_7FJBWPRG	Congenital Heart Defects	Hypoplastic left heart syndrome, Hypoplastic left heart syndrome
PT_7GW40V87	Congenital Heart Defects	Right aortic arch with mirror image branching pattern, Hypoplastic left ventricle (subnormal cavity volume), Hypoplastic left ventricle (subnormal cavity volume), Right aortic arch with mirror image branching pattern, Ventricular septal defect, malalignment, L-loop transposition of the great arteries with ventricular septal defect, {S,L,L}, L-loop transposition of the great arteries with ventricu…
PT_7M5NYZTW	Congenital Heart Defects	Tetralogy of Fallot
PT_7MAWHCAC	Congenital Heart Defects	Parachute mitral valve, Parachute mitral valve, Tetralogy of Fallot with pulmonary atresia and multiple aortopulmonary collaterals, Atypical cleft of mitral valve, Left aortic arch with normal branching pattern, Atypical cleft of mitral valve, Left aortic arch with normal branching pattern, Tetralogy of Fallot with pulmonary atresia and multiple aortopulmonary collaterals
PT_7PP5H6X6	Congenital Heart Defects	Pulmonary stenosis, Unbalanced complete atrioventricular canal, right dominant, Right aortic arch, Dextrocardia, Double outlet right ventricle
PT_7Q1VJ2AZ	Congenital Heart Defects	Anomalous hepatic venous drainage, D-loop transposition of the great arteries, Left superior vena cava connecting to the left atrium, Obstructed totally anomalous pulmonary venous return, Asplenia syndrome (right isomerism), Totally anomalous pulmonary venous return, infradiaphragmatic, Heterotaxy syndrome, Situs ambiguous of the atria, Hypoplastic right ventricle (subnormal cavity volume), Aorti…
PT_7QCY55GB	Congenital Heart Defects	Coarctation off the aorta, Bicommissural aortic valve, right-left fusion, Aortic arch hypoplasia, Atrial septal defect, secundum, Atrial septal defect, secundum, Coarctation off the aorta, Bicommissural aortic valve, right-left fusion, Ventricular septal defect, membranous, Right aortic arch with mirror image branching pattern, Ventricular septal defect, membranous, Right aortic arch with mirror …
PT_7S7XGJXT	Congenital Heart Defects	Atrial septal defect, secundum, Ectopia cordis, {S,D,D}, Ectopia cordis, Double outlet right ventricle, ventricular defect committed to aorta, Hypoplastic pulmonary annulus, Anterior deviation infundibular septum, Double outlet right ventricle, Hypoplastic pulmonary annulus, Double outlet right ventricle, ventricular defect committed to aorta, Bilateral subarterial conus, Double outlet right vent…
PT_7WG7D5HX	Congenital Heart Defects	Tetralogy of Fallot with pulmonary atresia and multiple aortopulmonary collaterals, Patent ductus arteriosus, Patent ductus arteriosus, Absent main pulmonary artery, Tetralogy of Fallot with pulmonary atresia and multiple aortopulmonary collaterals, Hypoplastic left pulmonary artery, Hypoplastic right pulmonary artery, Hypoplastic right pulmonary artery, Absent main pulmonary artery, Hypoplastic …
PT_7Y3QKXPJ	Congenital Heart Defects	Ventricular septal defect, muscular, D-loop transposition of the great arteries with ventricular septal defect, Inverted coronary origins with posterior left anterior descending coronary in d-loop transposition of the great arteries
PT_801QASXN	Congenital Heart Defects	Aortic atresia, Mitral atresia, Hypoplastic left heart syndrome, Restrictive patent foramen ovale, Restrictive patent foramen ovale, Hypoplasia ascending aorta, Mitral atresia, Hypoplastic left ventricle (subnormal cavity volume), Hypoplasia ascending aorta, Hypoplastic left heart syndrome, Aortic atresia, Hypoplastic left ventricle (subnormal cavity volume)
PT_88A6Y10T	Congenital Heart Defects	Pulmonary atresia, intact ventricular septum, Pulmonary atresia, intact ventricular septum
PT_88ECFB7V	Congenital Heart Defects	Tetralogy of Fallot
PT_89RPNXBY	Congenital Heart Defects	Anomalous origin of a coronary artery from the pulmonary artery, Left superior vena cava connecting to the coronary sinus, Bicommissural aortic valve, Coarctation off the aorta
PT_8C4V5D3K	Congenital Heart Defects	Sinus venosus septal defect, superior type, Partially anomalous pulmonary veins
PT_8FH4KE63	Congenital Heart Defects	Coronary-cameral fistulae to right ventricle in pulmonary atresia with intact ventricular septum, Right ventricular dependent coronary circulation, Hypoplastic tricuspid valve, Pulmonary atresia, intact ventricular septum, Hypoplastic right ventricle (subnormal cavity volume)
PT_8FWK2HST	Congenital Heart Defects	Atrial septal defect, secundum, Ventricular septal defect, membranous, Pulmonary stenosis, valvar
PT_8J3KA4G2	Congenital Heart Defects	Ventricular septal defect, membranous, Dysplastic mitral valve, Mitral stenosis and regurgitation
PT_8JE2A5RV	Congenital Heart Defects	Tetralogy of Fallot, Hypoplastic main pulmonary artery, Hypoplastic main pulmonary artery, Pulmonary stenosis, Ventricular septal defect, single, Pulmonary stenosis, Ventricular septal defect, single, Tetralogy of Fallot
PT_8JM713RD	Congenital Heart Defects	Tetralogy of Fallot with pulmonary atresia and multiple aortopulmonary collaterals, Tetralogy of Fallot with pulmonary atresia and multiple aortopulmonary collaterals
PT_8JMA35DC	Congenital Heart Defects	Dilated aortic root, Tetralogy of Fallot, Pulmonary stenosis, valvar, Single coronary from the left facing cusp, Dilated aortic root, Pulmonary stenosis, subvalvar, Atrial septal defect, secundum, Left aortic arch with unknown branching pattern, Ventricular septal defect, malalignment, Bicommissural aortic valve, Atrial septal defect, secundum, Hypoplastic main pulmonary artery, Single coronary f…
PT_8K99PA0N	Congenital Heart Defects	Ventricular septal defect, single, Ventricular septal defect, single, D-loop transposition of the great arteries with ventricular septal defect and left ventricular outflow tract obstruction, Pulmonary stenosis, valvar, D-loop transposition of the great arteries with ventricular septal defect and left ventricular outflow tract obstruction, Pulmonary stenosis, valvar
PT_8KBY11QE	Congenital Heart Defects	Atrial septal defect, secundum, Right aortic arch with mirror image branching pattern
PT_8MQN9K94	Congenital Heart Defects	Aortic stenosis, Coarctation off the aorta, Mitral stenosis, parachute mitral valve, Bicommissural aortic valve
PT_8N2MKQTV	Congenital Heart Defects	Coarctation off the aorta, Right aortic arch with mirror image branching pattern
PT_8NDBX2PS	Congenital Heart Defects	L-loop transposition of the great arteries, Non-cardiac abnormality or disease, Subaortic conus, Subaortic conus, Patent foramen ovale, Single ventricle comprised of mostly left ventricle, Single ventricle comprised of mostly left ventricle, Double outlet left ventricle, Pulmonary stenosis, bilateral branch pulmonary artery, Non-cardiac abnormality or disease, Tricuspid atresia, Double outlet lef…
PT_8Q1APXRT	Congenital Heart Defects	Atrial septal defect, secundum, Atrial septal defect, secundum
PT_8Q707CG5	Congenital Heart Defects	D-loop transposition of the great arteries, D-loop transposition of the great arteries
PT_8RVS9R3V	Congenital Heart Defects	Tetralogy of Fallot
PT_8SGY46BZ	Congenital Heart Defects	Ostium primum atrial septal defect, balanced, Cleft mitral valve
PT_8T0MPVSZ	Congenital Heart Defects	Unbalanced complete atrioventricular canal, left dominant, Left superior vena cava, non-communicating with right superior vena cava, Left superior vena cava, non-communicating with right superior vena cava, Asplenia syndrome (right isomerism), L-loop transposition of the great arteries, Unbalanced complete atrioventricular canal, left dominant, L-loop transposition of the great arteries, Asplenia…
PT_8VK4DM9E	Congenital Heart Defects	Hypoplastic pulmonary annulus, Ventricular septal defect, malalignment, Right aortic arch, Right aortic arch, D-loop transposition of the great arteries with ventricular septal defect, Ventricular septal defect, malalignment, Hypoplastic pulmonary annulus, D-loop transposition of the great arteries with ventricular septal defect, Pulmonary stenosis, subvalvar, Pulmonary stenosis, subvalvar
PT_8WK0BQHD	Congenital Heart Defects	Ostium primum atrial septal defect, Cleft mitral valve
PT_8X7C9812	Congenital Heart Defects	Bicommissural aortic valve
PT_8YG897BN	Congenital Heart Defects	D-loop transposition of the great arteries, D-loop transposition of the great arteries
PT_90H2EH7R	Congenital Heart Defects	Pulmonary stenosis, subvalvar, D-loop transposition of the great arteries with ventricular septal defect and left ventricular outflow tract obstruction, D-loop transposition of the great arteries, D-loop transposition of the great arteries with ventricular septal defect and left ventricular outflow tract obstruction, Pulmonary stenosis, subvalvar, Bilateral subarterial conus, {S,D,D}, D-loop tran…
PT_91ATD6XQ	Congenital Heart Defects	Pulmonary stenosis, subvalvar, Ventricular inversion (l-loop ventricles), Right aortic arch, Heterotaxy syndrome, Pulmonary stenosis, valvar, Left superior vena cava connecting to the coronary sinus, L-loop transposition of the great arteries, Mesocardia, Complete common atrioventricular canal, Patent foramen ovale, Double outlet right ventricle
PT_91PH87X2	Congenital Heart Defects	Atrial septal defect, secundum, Complete common atrioventricular canal
PT_92YKBCCA	Congenital Heart Defects	Aortic stenosis, subvalvar, discrete, membraneous
PT_96AAYCKG	Congenital Heart Defects	Abdominal situs inversus, Absence of the suprarenal inferior vena cava with azygous continuation, Left superior vena cava connecting to the right atrium, Atrial septal defect, secundum, Atrial septal defect, secundum, Heterotaxy syndrome, Left superior vena cava connecting to the right atrium, {I,L,I}, Atrial inversion (situs inversus of the atria), Ventricular inversion (l-loop ventricles), Bala…
PT_99VYAZGM	Congenital Heart Defects	Patent ductus arteriosus
PT_9A61PCYB	Congenital Heart Defects	Double outlet right ventricle, Left superior vena cava connecting to the coronary sinus, Atrial septal defect, Aortic valve position relative to the pulmonary valve, right and anterior, Atrial septal defect, secundum, Ventricular septal defect, single, Dysplastic tricuspid valve
PT_9ABQ1Q28	Congenital Heart Defects	Aortic stenosis, Aortic stenosis, Mitral stenosis, Mitral stenosis, Hypoplastic left heart syndrome, Hypoplastic left heart syndrome
PT_9AFCP0N0	Congenital Heart Defects	Aberrant left subclavian artery, Tetralogy of Fallot, Ventricular septal defect, malalignment, Vascular ring, Right aortic arch with abnormal branching pattern, Right aortic arch left ligament
PT_9AGWJRPN	Congenital Heart Defects	Right aortic arch, Tetralogy of Fallot, Right aortic arch, Tetralogy of Fallot
PT_9BHTRZF5	Congenital Heart Defects	Bicommissural aortic valve, right-left fusion, Coarctation off the aorta
PT_9H2M2X34	Congenital Heart Defects	Aortic atresia, Atrial septal defect, secundum, Hypoplasia ascending aorta, Hypoplastic left heart syndrome, Mitral atresia, Hypoplastic left ventricle (subnormal cavity volume)
PT_9HAPFSKF	Congenital Heart Defects	Mitral stenosis, Mitral stenosis, Congenital mitral valve abnormality, Congenital mitral valve abnormality
PT_9KV30M25	Congenital Heart Defects	--
PT_9M0DN05X	Congenital Heart Defects	Tubular hypoplasia of aorta with coarctation, Aortic arch hypoplasia, Bicommissural aortic valve, right-left fusion
PT_9MTK0VYC	Congenital Heart Defects	Bicommissural aortic valve, Tubular hypoplasia of aorta with coarctation, Bicommissural aortic valve, Tubular hypoplasia of aorta with coarctation
PT_9P6T879P	Congenital Heart Defects	Totally anomalous pulmonary venous return, right atrium, Polysplenia syndrome (left isomerism), Ventricular septal defect, muscular, Situs inversus totalis, Dextrocardia, Absence of the suprarenal inferior vena cava with azygous continuation, Left aortic arch with normal branching pattern, Heterotaxy syndrome, Pulmonary stenosis, valvar, Malpositioned atrial septum (with or without PAPVC), Left b…
PT_9TH3Q25C	Congenital Heart Defects	Left superior vena cava connecting to the coronary sinus, Hypoplastic left heart syndrome
PT_9V1SMEH1	Congenital Heart Defects	D-loop transposition of the great arteries with ventricular septal defect, Left aortic arch with normal branching pattern, D-loop transposition of the great arteries
PT_9VZ3C0SY	Congenital Heart Defects	Ventricular septal defect, membranous
PT_9WNHGJTG	Congenital Heart Defects	Left aortic arch with normal branching pattern, Atrial septal defect, secundum, Patent foramen ovale, Left aortic arch with normal branching pattern, Ventricular septal defect, single, Patent foramen ovale, Tetralogy of Fallot with pulmonary atresia, Ventricular septal defect, malalignment, Atrial septal defect, secundum, Ventricular septal defect, single, Ventricular septal defect, malalignment,…
PT_9Y7D0Y6V	Congenital Heart Defects	Aortic stenosis - valvar, Aortic stenosis, subvalvar, discrete, membraneous, Bicommissural aortic valve
PT_9ZETJA6B	Congenital Heart Defects	L-loop transposition of the great arteries, Single ventricle, right, double inlet right ventricle, Patent foramen ovale
PT_A15SWGWJ	Congenital Heart Defects	Pulmonary stenosis, supravalvar, Pulmonary stenosis, valvar, Atrial septal defect, secundum
PT_A1PWKD1J	Congenital Heart Defects	Aberrant right subclavian artery, Tetralogy of Fallot, Aberrant right subclavian artery, Tetralogy of Fallot
PT_A2K78T7V	Congenital Heart Defects	Atrial septal defect, secundum, Right aortic arch with mirror image branching pattern
PT_A4759NE2	Congenital Heart Defects	Tetralogy of Fallot, Tetralogy of Fallot
PT_A7Q285DW	Congenital Heart Defects	Right aortic arch, Double outlet right ventricle, ventricular defect uncommitted (remote), Pulmonary stenosis, subvalvar, Tricuspid stenosis, Double outlet right ventricle, ventricular defect uncommitted (remote), Hypoplastic right ventricle (subnormal cavity volume), D-loop transposition of the great arteries, Right aortic arch, Tricuspid stenosis, Pulmonary stenosis, subvalvar, D-loop transposi…
PT_A8AE72TR	Congenital Heart Defects	Double outlet right ventricle, Mitral atresia, Hypoplastic left ventricle (subnormal cavity volume)
PT_A8RE18P8	Congenital Heart Defects	Double outlet right ventricle, ventricular defect committed to aorta, Hypoplastic left ventricle (subnormal cavity volume), Hypoplastic left ventricle (subnormal cavity volume), Left superior vena cava connecting to the coronary sinus, Atrial septal defect, Left superior vena cava connecting to the coronary sinus, Double outlet right ventricle, ventricular defect committed to aorta, Atrial septal…
PT_A8TFPXME	Congenital Heart Defects	{S,D,D}, D-loop transposition of the great arteries, Atrial septal defect, secundum, {S,D,D}, Atrial septal defect, secundum, D-loop transposition of the great arteries
PT_A9JNM8CC	Congenital Heart Defects	Ebsteins disease
PT_A9RNDX4P	Congenital Heart Defects	Double outlet right ventricle, ventricular defect committed to aorta, Coarctation off the aorta
PT_AC973GG4	Congenital Heart Defects	D-loop transposition of the great arteries, Patent foramen ovale, Ventricular septal defect, muscular, Ventricular septal defect, multiple
PT_AD57RK9X	Congenital Heart Defects	Congenital tricuspid valve abnormality, Pulmonary atresia, intact ventricular septum, Tricuspid regurgitation, Atrial septal defect, secundum, Congenital tricuspid valve abnormality, Pulmonary atresia, intact ventricular septum, Tricuspid regurgitation, Atrial septal defect, secundum
PT_AF9A64NM	Congenital Heart Defects	Hypoplastic aortic annulus, Hypoplastic right ventricle (subnormal cavity volume), Interrupted aortic arch type b, Hypoplastic aortic annulus, Interrupted aortic arch type b, Single ventricle, left; double inlet left ventricle, Hypoplasia ascending aorta, Single ventricle, left; double inlet left ventricle, Hypoplasia ascending aorta, Hypoplastic right ventricle (subnormal cavity volume), Aortic …
PT_AF9M4P99	Congenital Heart Defects	Truncus arteriosus type III (separate pulmonary artery origins), Right aortic arch with mirror image branching pattern, VACTERL Association, Truncus arteriosus type III (separate pulmonary artery origins), Right aortic arch with mirror image branching pattern, VATER Association
PT_AGAYR130	Congenital Heart Defects	Right coronary artery arising from the left sinus of Valsalva, Tetralogy of Fallot, Hypoplastic main pulmonary artery
PT_AJDP1GQW	Congenital Heart Defects	Ventricular septal defect, muscular, Coarctation off the aorta, Bicommissural aortic valve, right-left fusion, Ventricular septal defect, multiple, Bicommissural aortic valve, right-left fusion, Ventricular septal defect, multiple, Ventricular septal defect, muscular, Coarctation off the aorta
PT_AKNM208V	Congenital Heart Defects	Tetralogy of Fallot, Tetralogy of Fallot
PT_ANRNC78Z	Congenital Heart Defects	Tetralogy of Fallot, Pulmonary stenosis, subvalvar, Pulmonary stenosis, valvar, Tetralogy of Fallot, Pulmonary stenosis, valvar, Pulmonary stenosis, subvalvar
PT_APX5EX0F	Congenital Heart Defects	Unicommissural aortic valve, Right aortic arch with mirror image branching pattern
PT_AQ74GFHZ	Congenital Heart Defects	Coarctation off the aorta, Ventricular septal defect, muscular, Right aortic arch with mirror image branching pattern, Ventricular septal defect, single, Ventricular septal defect, membranous
PT_ARRXZ34S	Congenital Heart Defects	Double outlet right ventricle, Dual anterior descending coronary arteries, {S,D,D}, Dual anterior descending coronary arteries, Pulmonary stenosis, Pulmonary stenosis, {S,D,D}, Double outlet right ventricle
PT_AT468F06	Congenital Heart Defects	Atrial septal defect, secundum, Tubular hypoplasia of aorta with coarctation, Atrial septal defect, secundum, Bicommissural aortic valve, Tubular hypoplasia of aorta with coarctation, Bicommissural aortic valve
PT_ATQZHQNA	Congenital Heart Defects	D-loop transposition of the great arteries, Usual coronary arteries for d-loop transposition of the great arteries, Right aortic arch with mirror image branching pattern, {S,D,D}
PT_AV1ZZXMS	Congenital Heart Defects	Tricuspid regurgitation neonatal, Ebsteins disease, Patent foramen ovale
PT_AVW1JYEQ	Congenital Heart Defects	Partially anomalous pulmonary veins, Sinus venosus septal defect, inferior type
PT_AY7W104C	Congenital Heart Defects	Ventricular septal defect, single, Ventricular septal defect, single, Ventricular septal defect, malalignment, Hypoplastic left pulmonary artery, Tetralogy of Fallot with pulmonary atresia and multiple aortopulmonary collaterals, Patent foramen ovale, Ventricular septal defect, malalignment, Tetralogy of Fallot with pulmonary atresia, Patent foramen ovale, Tetralogy of Fallot with pulmonary atres…
PT_AYZNH97H	Congenital Heart Defects	Cyanotic congenital heart disease, Pulmonary stenosis, valvar, Pulmonary stenosis, subvalvar, Hypoplastic pulmonary annulus, Pulmonary stenosis, subvalvar, Pulmonary stenosis, valvar, Hypoplastic pulmonary annulus, Pulmonary stenosis, left, Tetralogy of Fallot, Tetralogy of Fallot, Pulmonary stenosis, left, Cyanotic congenital heart disease
PT_B3DTDPE6	Congenital Heart Defects	Right aortic arch with mirror image branching pattern, Ventricular septal defect, muscular, Hypoplastic right ventricle (subnormal cavity volume), Atrial septal defect, secundum, Tricuspid atresia with no pulmonary stenosis and large VSD (Type IC)
PT_B53258QQ	Congenital Heart Defects	Tubular hypoplasia of aorta with coarctation, Double outlet right ventricle, Taussig-Bing, Atrial septal defect, secundum, Double outlet right ventricle, Taussig-Bing, Tubular hypoplasia of aorta with coarctation, Aortic valve position relative to the pulmonary valve, right and anterior, Parachute mitral valve, Aortic valve position relative to the pulmonary valve, right and anterior, Atrial sept…
PT_B541VF3Z	Congenital Heart Defects	Pulmonary stenosis, Patent ductus arteriosus, Patent foramen ovale
PT_B5ZS3TP7	Congenital Heart Defects	Ventricular septal defect, subpulmonary or conal, Tetralogy of Fallot, Patent ductus arteriosus, Patent foramen ovale
PT_B6GBJ35D	Congenital Heart Defects	Coronary artery anomaly, right
PT_B915V9CG	Congenital Heart Defects	Coarctation off the aorta, Single ventricle, left; double inlet left ventricle, Aortic arch hypoplasia, Restrictive bulboventricular foramen, Ventricular septal defect, Hypoplastic right ventricle (subnormal cavity volume), D-loop transposition of the great arteries
PT_B9QHWS6W	Congenital Heart Defects	Left superior vena cava, non-communicating with right superior vena cava, Atrial septal defect, Double outlet right ventricle, ventricular defect committed to aorta
PT_BA6CHZ03	Congenital Heart Defects	Tricuspid atresia with no pulmonary stenosis and large VSD (Type IC), Atrial septal defect, Tricuspid atresia with no pulmonary stenosis and large VSD (Type IC), Atrial septal defect
PT_BBMC1P6B	Congenital Heart Defects	Atrial septal defect, Totally anomalous pulmonary venous return, supracardiac
PT_BCHHM19D	Congenital Heart Defects	Bicommissural aortic valve, right-left fusion, Aortic stenosis - valvar
PT_BDSGRWDJ	Congenital Heart Defects	Mitral atresia, Left superior vena cava connecting to the coronary sinus, Hypoplastic left heart syndrome, Aortic atresia, Mitral atresia, Left superior vena cava connecting to the coronary sinus, Hypoplastic left heart syndrome, Aortic atresia
PT_BE50M490	Congenital Heart Defects	Coarctation off the aorta, Aortic stenosis - subvalvar, Aortic arch hypoplasia, Left superior vena cava connecting to the coronary sinus, Bicommissural aortic valve, Bicommissural aortic valve, Aortic arch hypoplasia, Ventricular septal defect, malalignment, Ventricular septal defect, malalignment, Hypoplasia ascending aorta, Left superior vena cava connecting to the coronary sinus, Hypoplasia as…
PT_BEQ0P6RZ	Congenital Heart Defects	Atrial septal defect, Totally anomalous pulmonary venous return, infradiaphragmatic
PT_BFNYP78X	Congenital Heart Defects	Hypoplastic right ventricle (subnormal cavity volume), Tricuspid atresia, Common atrium, Pulmonary atresia,valvar, Tricuspid atresia, Common atrium, Aberrant right subclavian artery, Hypoplastic right ventricle (subnormal cavity volume), Pulmonary atresia,valvar, Aberrant right subclavian artery
PT_BQTTE2F9	Congenital Heart Defects	Unbalanced complete atrioventricular canal, left dominant, Heterotaxy syndrome, Situs inversus totalis, Atypical complete common atrioventricular canal, Left superior vena cava connecting to the coronary sinus, Situs ambiguous of the atria, Left inferior vena cava to right atrium
PT_BR43NGZ1	Congenital Heart Defects	Tetralogy of Fallot, Tetralogy of Fallot
PT_BWJR35QM	Congenital Heart Defects	Excessive myocardial trabeculation or noncompaction, Situs inversus totalis, Ventricular septal defect, ECD type, Single coronary from the left facing cusp, Aortic arch hypoplasia, Straddling mitral valve, Dextrocardia, Double outlet right ventricle, ventricular defect uncommitted (remote), Right aortic arch, Atrial septal defect, secundum
PT_BWPJWAAM	Congenital Heart Defects	Coarctation off the aorta, Single ventricle, left; double inlet left ventricle, {S,D,D}
PT_BXKJ3MX3	Congenital Heart Defects	Atrial septal defect, secundum, Bicommissural aortic valve
PT_BXM3CTYQ	Congenital Heart Defects	Multiple major aortopulmonary collateral arteries (mapcas), Tetralogy of Fallot with pulmonary atresia and multiple aortopulmonary collaterals, Ventricular septal defect, malalignment
PT_BYK7E86G	Congenital Heart Defects	Tricuspid atresia with d-loop TGA and pulmonary stenosis (Type IIB), Interrupted aortic arch type b, D-loop transposition of the great arteries, Aortic stenosis, Hypoplastic right ventricle (subnormal cavity volume), Ventricular septal defect with interrupted aortic arch
PT_C28K4MC3	Congenital Heart Defects	Atrial septal defect, Tetralogy of Fallot
PT_C3N030VP	Congenital Heart Defects	Ventricular septal defect, membranous, Pulmonary arterial disease, Scoliosis or kyphosis, Bicommissural aortic valve, Aortic stenosis, subvalvar, discrete, membraneous, Imperforate anus, Coarctation of the aorta, simple (isolated)
PT_C3X0CH1Y	Congenital Heart Defects	Right aortic arch with mirror image branching pattern, D-loop transposition of the great arteries with intact ventricular septum, Usual coronary arteries for d-loop transposition of the great arteries
PT_C4JZSNZT	Congenital Heart Defects	Atrial septal defect, secundum, Tetralogy of Fallot, Atrial septal defect, secundum, Tetralogy of Fallot
PT_CAY2K9Q7	Congenital Heart Defects	Hypoplastic left heart syndrome, Aneurysm of septum primum, Aortic atresia, Mitral stenosis, Mitral stenosis, Secundum atrial septal defect, restricitve, Aortic atresia, Hypoplastic left heart syndrome, Aneurysm of septum primum, Aortic arch hypoplasia, Secundum atrial septal defect, restricitve, Aortic arch hypoplasia
PT_CE0N3K2B	Congenital Heart Defects	Left superior vena cava connecting to the coronary sinus, Left superior vena cava connecting to the coronary sinus, VACTERL Association, Tetralogy of Fallot with pulmonary atresia, Tetralogy of Fallot with pulmonary atresia
PT_CEEQJ51R	Congenital Heart Defects	Left superior vena cava connecting to the left atrium, Pulmonary stenosis, Patent ductus arteriosus, right sided, Right superior vena cava, absent, Heterotaxy syndrome, Double outlet left ventricle, subpulmonary ventricular septal defect, Common atrium, Totally anomalous pulmonary venous return, supracardiac, Unbalanced complete atrioventricular canal, right dominant, Hypoplastic left ventricle (…
PT_CH13M931	Congenital Heart Defects	Atrial septal defect, D-loop transposition of the great arteries
PT_CH4FDFJX	Congenital Heart Defects	Hypoplastic left heart syndrome, Aortic stenosis, Mitral stenosis, Neural tube defects, including spina bifida
PT_CQX402KQ	Congenital Heart Defects	Bicommissural aortic valve, right-non fusion, Congenital mitral valve abnormality
PT_CSTDKJGF	Congenital Heart Defects	D-loop transposition of the great arteries with ventricular septal defect, Interrupted aortic arch type b, Tricuspid atresia, Coronary sinus abnormality, Tricuspid atresia with d-loop TGA and no pulmonary stenosis (Type IIC), Right atrial abnormality, Interrupted aortic arch type b, Ventricular septal defect, Hypoplastic right ventricle (subnormal cavity volume), Right atrial abnormality, D-loop …
PT_CWB6RTZG	Congenital Heart Defects	L-loop transposition of the great arteries with ventricular septal defect, Unbalanced complete atrioventricular canal, left dominant, Pulmonary stenosis, Anomalous hepatic venous drainage, Partially anomalous pulmonary veins, Superior vena caval anomaly, Heterotaxy syndrome, Dextrocardia, Hypoplastic right ventricle (subnormal cavity volume), Inferior vena cava, left sided
PT_CWET2Y4E	Congenital Heart Defects	Atrial septal defect, secundum, D-loop transposition of the great arteries with ventricular septal defect and left ventricular outflow tract obstruction, Pulmonary atresia congenital
PT_CYZHZW7V	Congenital Heart Defects	Pulmonary stenosis, left, Patent ductus arteriosus, right sided, Pulmonary stenosis, left, Tetralogy of Fallot with pulmonary atresia, Patent ductus arteriosus, right sided, Tetralogy of Fallot with pulmonary atresia
PT_D0BR0TEH	Congenital Heart Defects	Tetralogy of Fallot, Tetralogy of Fallot
PT_D3MNCH4P	Congenital Heart Defects	Partially anomalous pulmonary veins, LV outflow tract obstruction, accessory AV valve tissue, LV outflow tract obstruction, accessory AV valve tissue, Ventricular septal defect, membranous, Mitral stenosis, parachute mitral valve, Hypoplastic left heart syndrome, Aortic arch hypoplasia, Aortic arch hypoplasia, Hypoplastic aortic annulus, Ventricular septal defect, membranous, Partially anomalous …
PT_D5E2S6HK	Congenital Heart Defects	Aortic stenosis - valvar, Giant left atrium, Congenital mitral valve abnormality, Mitral regurgitation, Mitral stenosis, Mitral stenosis arcade, Aortic arch hypoplasia, Patent foramen ovale, Dilated left atrium, Hypoplastic aortic annulus
PT_D7HK4C7V	Congenital Heart Defects	Bicommissural aortic valve
PT_D7X9QRSR	Congenital Heart Defects	Bicommissural aortic valve, Coarctation off the aorta, Atrial septal defect, secundum
PT_D8D6JS3Y	Congenital Heart Defects	D-loop transposition of the great arteries, Atrial septal defect, Intramural left coronary from single right coronary in d-loop transposition of the great arteries
PT_D8P63HYC	Congenital Heart Defects	Hypoplastic left heart syndrome, Atrial septal defect
PT_D91NKTXP	Congenital Heart Defects	Tricuspid atresia with no pulmonary stenosis and large VSD (Type IC), Atrial septal defect, secundum
PT_D977AHX2	Congenital Heart Defects	Aberrant right subclavian artery, D-loop transposition of the great arteries with intact ventricular septum, Usual coronary arteries for d-loop transposition of the great arteries, Aortic valve position relative to the pulmonary valve, anterior, Right aortic arch with abnormal branching pattern
PT_DAJAG6F4	Congenital Heart Defects	Patent foramen ovale, Ventricular septal defect, Ventricular septal defect, membranous, Coarctation off the aorta
PT_DD3FA7T4	Congenital Heart Defects	Right aortic arch with mirror image branching pattern, Atrial septal defect, secundum
PT_DDEFZ5QT	Congenital Heart Defects	Aortico-pulmonary window, Coarctation off the aorta, Aortico-pulmonary window, Coarctation off the aorta
PT_DDR4WPQN	Congenital Heart Defects	Hypoplastic left ventricle (subnormal cavity volume), Pulmonary atresia congenital, Dysplastic tricuspid valve, Malpositioned atrial septum (with or without PAPVC), Double outlet right ventricle with intact ventricular septum, Hypoplastic left ventricle (subnormal cavity volume), Mitral atresia, Mitral atresia, Double outlet right ventricle with intact ventricular septum, Right aortic arch with m…
PT_DFT45VK4	Congenital Heart Defects	Left aortic arch with normal branching pattern, Multiple major aortopulmonary collateral arteries (mapcas), Hypoplastic left pulmonary artery, Ventricular septal defect, single, Hypoplastic right pulmonary artery, Tetralogy of Fallot with pulmonary atresia and multiple aortopulmonary collaterals, Tetralogy of Fallot with pulmonary atresia, Discontinuity of pulmonary arteries
PT_DG3NFT4S	Congenital Heart Defects	Partially anomalous pulmonary veins, Sinus venosus septal defect, superior type
PT_DHBKZEE6	Congenital Heart Defects	Discontinuity of pulmonary arteries, Discontinuity of pulmonary arteries, Pulmonary atresia congenital, L-loop transposition of the great arteries, {S,X,L}, Single ventricle, right, double inlet right ventricle, Single ventricle, right, double inlet right ventricle, Single ventricle comprised of mostly right ventricle, {S,X,L}, Pulmonary atresia congenital, L-loop transposition of the great arter…
PT_DJ4J7AGH	Congenital Heart Defects	{S,L,L}, Ventricular inversion (l-loop ventricles), L-loop transposition of the great arteries, Hypoplastic right ventricle (subnormal cavity volume), Ventricular septal defect, Polysplenia syndrome (left isomerism), Pulmonary atresia congenital, Left aortic arch with normal branching pattern, Hypoplastic tricuspid valve, Anatomic or functional polysplenia
PT_DJBYTWQ3	Congenital Heart Defects	Patent foramen ovale, Patent ductus arteriosus, Tetralogy of Fallot
PT_DJJ9M7WV	Congenital Heart Defects	Pulmonary stenosis, bilateral branch pulmonary artery, Atrial septal defect, secundum, Left superior vena cava connecting to the coronary sinus, Pulmonary atresia,valvar, Atrial septal defect, secundum, Left superior vena cava connecting to the coronary sinus, Double outlet right ventricle, ventricular defect committed to aorta, Pulmonary stenosis, bilateral branch pulmonary artery, Double outlet…
PT_DMKE1T6K	Congenital Heart Defects	CHARGE Syndrome, Left aortic arch with normal branching pattern, Tetralogy of Fallot with pulmonary atresia, VACTERL Association, Left aortic arch with normal branching pattern, Tetralogy of Fallot with pulmonary atresia
PT_DQGG14XH	Congenital Heart Defects	Hypoplastic left heart syndrome, Aortic stenosis - valvar, Left aortic arch, Mitral stenosis, valvar
PT_DWCQTYCN	Congenital Heart Defects	Ventricular septal defect, muscular, D-loop transposition of the great arteries with ventricular septal defect, D-loop transposition of the great arteries with ventricular septal defect, Ventricular septal defect, muscular
PT_DWTQSMAZ	Congenital Heart Defects	Ventricular septal defect, muscular, Pulmonary stenosis, valvar, {S,D,D}, Ventricular septal defect, multiple, Double outlet right ventricle, D-loop transposition of the great arteries, Pulmonary stenosis, subvalvar, Ventricular septal defect, malalignment, Posterior deviation infundibular septum
PT_DY0EKFP0	Congenital Heart Defects	Hypoplastic left heart syndrome, Hypoplastic left heart syndrome
PT_DY1WZ207	Congenital Heart Defects	Bicommissural aortic valve, right-left fusion, Aortic stenosis - valvar
PT_DYEF61NP	Congenital Heart Defects	Hypoplastic right ventricle (subnormal cavity volume), Tricuspid atresia with pulmonary atresia (Type 1A), Tricuspid atresia with pulmonary atresia (Type 1A), Hypoplastic right ventricle (subnormal cavity volume)
PT_DZP1QFP7	Congenital Heart Defects	Patent foramen ovale, Tetralogy of Fallot
PT_E3WZW9J0	Congenital Heart Defects	Aortic stenosis - valvar, Aortic stenosis - valvar, Unicommissural aortic valve, Unicommissural aortic valve, Aortic stenosis, Aortic stenosis
PT_E46VAZC3	Congenital Heart Defects	Left aortic arch with normal branching pattern, Dilated aortic root, Tetralogy of Fallot with pulmonary atresia, Tetralogy of Fallot with pulmonary atresia, Hypoplastic main pulmonary artery, Left aortic arch with normal branching pattern, Hypoplastic left pulmonary artery, Hypoplastic main pulmonary artery, Hypoplastic left pulmonary artery, Dilated aortic root
PT_E5YKY9P9	Congenital Heart Defects	{S,D,D}, Secundum atrial septal defect, restricitve, D-loop transposition of the great arteries with ventricular septal defect and left ventricular outflow tract obstruction, Ventricular septal defect, malalignment, Left ventricular outflow tract obstruction, Atypical cleft of mitral valve
PT_E75DWSZB	Congenital Heart Defects	Pulmonary stenosis, subvalvar, Totally anomalous pulmonary venous return, supracardiac, Unbalanced complete atrioventricular canal, right dominant, Aortic valve position relative to the pulmonary valve, right and anterior, Double outlet right ventricle, Asplenia syndrome (right isomerism), Pulmonary stenosis, valvar, Heterotaxy syndrome
PT_E81304WJ	Congenital Heart Defects	Pulmonary stenosis, valvar, Pulmonary stenosis, supravalvar, Double outlet right ventricle, ventricular defect uncommitted (remote)
PT_EBBM3FH6	Congenital Heart Defects	Interrupted aortic arch type b, Interrupted aortic arch type b, Truncus arteriosus type II (main pulmonary artery absent), Truncus arteriosus type II (main pulmonary artery absent)
PT_ED1DPNA3	Congenital Heart Defects	Left superior vena cava connecting to the coronary sinus, Left aortic arch with normal branching pattern, Left superior vena cava connecting to the coronary sinus, Tetralogy of Fallot, Left aortic arch with normal branching pattern, Tetralogy of Fallot
PT_EG28YQ73	Congenital Heart Defects	Ventricular septal defect, muscular, Atrial fibrillation, Intratrial reentry, Intratrial reentry, Ventricular septal defect, muscular, Supravalvar mitral stenosis, Supravalvar mitral stenosis, Atrial fibrillation, Tricuspid regurgitation, Tricuspid regurgitation
PT_EGC6Y3ER	Congenital Heart Defects	Atrial septal defect, secundum
PT_EGCNR466	Congenital Heart Defects	Ventricular septal defect, Pulmonary stenosis, Patent ductus arteriosus, Atrial septal defect, Double outlet right ventricle
PT_EGESJGTH	Congenital Heart Defects	Ventricular septal defect, single, Tetralogy of Fallot, Balanced complete atrioventricular canal
PT_EJPR145R	Congenital Heart Defects	Left superior vena cava connecting to the coronary sinus, Hypoplastic left heart syndrome
PT_EK3HHE0W	Congenital Heart Defects	Ventricular septal defect, single, Bicommissural aortic valve, Coarctation off the aorta, Mitral stenosis, valvar
PT_EMY57G7X	Congenital Heart Defects	Right aortic arch with mirror image branching pattern, Hypoplastic mitral valve, Coarctation of the aorta, simple (isolated), Aortic arch hypoplasia
PT_EN2Y6MVM	Congenital Heart Defects	Aortic stenosis, subvalvar, discrete, membraneous
PT_EQYJEE2V	Congenital Heart Defects	Mitral stenosis, typical of "van Praagh", Mitral stenosis, Bicommissural aortic valve, Coarctation off the aorta
PT_ESN0XRQS	Congenital Heart Defects	D-loop transposition of the great arteries with intact ventricular septum, Left superior vena cava connecting to the coronary sinus, Pulmonary stenosis, valvar, D-loop transposition of the great arteries with intact ventricular septum, Left superior vena cava connecting to the coronary sinus, Pulmonary stenosis, valvar, D-loop transposition of the great arteries, D-loop transposition of the great…
PT_EVSB7YWA	Congenital Heart Defects	Pulmonary stenosis, subvalvar, Hypoplastic left pulmonary artery, Hypoplastic left pulmonary artery, Dilated aortic root, Left superior vena cava connecting to the coronary sinus, Ventricular septal defect, muscular, Atrial septal defect, secundum, Dilated aortic root, Tetralogy of Fallot, Tetralogy of Fallot, Pulmonary stenosis, valvar, Ventricular septal defect, malalignment, Left aortic arch, …
PT_EZ5RMAEC	Congenital Heart Defects	D-loop transposition of the great arteries with intact ventricular septum, Right aortic arch with mirror image branching pattern, Circumflex from right coronary in d-loop transposition of the great arteries
PT_F23TMT36	Congenital Heart Defects	Dextrocardia, Pulmonary stenosis, Double outlet right ventricle, ventricular defect committed to aorta, Partially anomalous pulmonary veins, Absence of the suprarenal inferior vena cava with azygous continuation, Polysplenia syndrome (left isomerism), Unbalanced complete atrioventricular canal, left dominant
PT_F3Y5RDBE	Congenital Heart Defects	Hypoplastic left heart syndrome, Hypoplastic left heart syndrome
PT_F46EAZCP	Congenital Heart Defects	Double outlet right ventricle, ventricular defect committed to aorta, Pulmonary atresia congenital
PT_F7R28JVE	Congenital Heart Defects	L-loop transposition of the great arteries, Right aortic arch with abnormal branching pattern, Heterotaxy syndrome, Double outlet right ventricle with atrioventricular canal defect, Dextrocardia, Pulmonary stenosis, valvar, Pulmonary stenosis, subvalvar
PT_F9HMQ39R	Congenital Heart Defects	--
PT_FBG4D2ND	Congenital Heart Defects	Atrial septal defect, secundum, Right aortic arch with mirror image branching pattern, Partially anomalous pulmonary veins, Sinus venosus septal defect, superior type
PT_FEFWW6V9	Congenital Heart Defects	Coarctation off the aorta, Ventricular septal defect, membranous, Left superior vena cava connecting to the coronary sinus, Hypoplastic aortic annulus, Hypoplastic aortic isthmus
PT_FF1SYKH8	Congenital Heart Defects	Bicommissural aortic valve, Atrial septal defect, secundum, Hypoplastic left ventricle (subnormal cavity volume), Left aortic arch, Hypoplastic left ventricle (subnormal cavity volume), Bicommissural aortic valve, Hypoplastic mitral valve, Coarctation off the aorta, Hypoplastic mitral valve, Atrial septal defect, secundum, Coarctation off the aorta, Left aortic arch
PT_FFHY5NGQ	Congenital Heart Defects	Coarctation off the aorta, Bicommissural aortic valve, Coarctation off the aorta, Atrial septal defect, Atrial septal defect, Bicommissural aortic valve, Ventricular septal defect, malalignment, Ventricular septal defect, malalignment
PT_FG32XHYP	Congenital Heart Defects	Partially anomalous pulmonary veins, Hypoplastic left heart syndrome
PT_FM3Q9N27	Congenital Heart Defects	Ventricular septal defect, single, Pulmonary atresia congenital, Ventricular inversion (l-loop ventricles), Patent foramen ovale, Pulmonary atresia congenital, Hypoplastic main pulmonary artery, Patent foramen ovale, L-loop transposition of the great arteries with ventricular septal defect, Ventricular inversion (l-loop ventricles), L-loop transposition of the great arteries with ventricular sept…
PT_FNCV5M8E	Congenital Heart Defects	Patent foramen ovale, Ventricular septal defect, muscular, Ventricular septal defect, membranous, Ventricular septal defect, multiple
PT_FR3WHXN4	Congenital Heart Defects	Right aortic arch with mirror image branching pattern, Usual coronary arteries for d-loop transposition of the great arteries, D-loop transposition of the great arteries with ventricular septal defect, Bicuspid pulmonary valve, Ventricular septal defect, muscular
PT_FS71HP7Z	Congenital Heart Defects	Ebsteins disease
PT_FT1JZC16	Congenital Heart Defects	Left superior vena cava connecting to the coronary sinus, Atrial septal defect, secundum, Tetralogy of Fallot
PT_FVBQ33TB	Congenital Heart Defects	Coarctation of the aorta, simple (isolated), Collateral vessel, Bicommissural aortic valve
PT_FVDGTTM3	Congenital Heart Defects	Pulmonary stenosis, subvalvar, Ventricular septal defect, malalignment, Pulmonary stenosis, valvar, Single right coronary in d-loop transposition of the great arteries, Ventricular septal defect, multiple, Atrial septal defect, secundum, D-loop transposition of the great arteries with ventricular septal defect and left ventricular outflow tract obstruction, {S,D,D}, Ventricular septal defect, mus…
PT_FYZ11315	Congenital Heart Defects	Tetralogy of Fallot with pulmonary atresia, Atrial septal defect, secundum, Right aortic arch with mirror image branching pattern
PT_FZASV7E9	Congenital Heart Defects	Atrial septal defect, secundum
PT_G00R0VRR	Congenital Heart Defects	Atrial septal defect, secundum, Sinus venosus septal defect, superior type, Partially anomalous pulmonary veins
PT_G0SZH67Q	Congenital Heart Defects	Tricuspid atresia with pulmonary stenosis or small VSD (Type IB), Tricuspid atresia with pulmonary stenosis or small VSD (Type IB)
PT_G2ZSXFWN	Congenital Heart Defects	Hypoplastic left ventricle (subnormal cavity volume), Hypoplasia ascending aorta, Mitral atresia, Aortic atresia, Secundum atrial septal defect, restricitve, Hypoplastic left heart syndrome
PT_G42T0WR9	Congenital Heart Defects	Hypoplastic left ventricle (subnormal cavity volume), Double outlet right ventricle, Superior-inferior ventricles (upstairs-downstairs ventricles), Double outlet right ventricle, Ventricular inversion (l-loop ventricles), Straddling mitral valve, Straddling mitral valve, Hypoplastic left ventricle (subnormal cavity volume), Ventricular inversion (l-loop ventricles), Superior-inferior ventricles (…
PT_G4Z3KRN4	Congenital Heart Defects	Ventricular septal defect, malalignment, Pulmonary stenosis, valvar, Right aortic arch with mirror image branching pattern, Tetralogy of Fallot, Pulmonary stenosis, subvalvar
PT_G5C6PFF1	Congenital Heart Defects	Bicommissural aortic valve, Coarctation off the aorta, Atrial septal defect, secundum
PT_G5PVHHA6	Congenital Heart Defects	Pulmonary stenosis, subvalvar, Tetralogy of Fallot, Right ventricular hypertrophy, Hypoplastic left pulmonary artery, Pulmonary stenosis, valvar, Ventricular septal defect, malalignment, Hypoplastic right pulmonary artery
PT_G7508W2E	Congenital Heart Defects	Malpositioned atrial septum (with or without PAPVC), Hypoplastic left ventricle (subnormal cavity volume), Atrial septal defect, secundum, Aortic arch hypoplasia, Mitral atresia, Hypoplastic left ventricle (subnormal cavity volume), Aortic atresia, Malpositioned atrial septum (with or without PAPVC), Aortic atresia, Left superior vena cava connecting to the coronary sinus, Aortic arch hypoplasia,…
PT_G7QHFDBE	Congenital Heart Defects	Atrial septal defect, Hypoplastic right ventricle (subnormal cavity volume), Ventricular septal defect, Left juxtaposition of the atrial appendages, Pulmonary stenosis, valvar, D-loop transposition of the great arteries with ventricular septal defect, Pulmonary stenosis, subvalvar
PT_G7SNY45M	Congenital Heart Defects	Straddling mitral valve, Absence of the suprarenal inferior vena cava with azygous continuation, Double outlet right ventricle, Cleft mitral valve, D-loop transposition of the great arteries, Heterotaxy syndrome, Pulmonary stenosis, subvalvar, Pulmonary stenosis, valvar, Atrial septal defect, secundum
PT_G9D4RAAX	Congenital Heart Defects	Patent foramen ovale, Aortic stenosis - subvalvar, Bicommissural aortic valve, Aortic stenosis - valvar, Hypoplastic aortic isthmus, Double outlet right ventricle, Hypoplastic left ventricle (subnormal cavity volume), Hypoplastic aortic annulus, Mitral atresia, Tubular hypoplasia of aorta with coarctation
PT_GD9D1VNT	Congenital Heart Defects	Tetralogy of Fallot with pulmonary atresia, Tetralogy of Fallot with pulmonary atresia
PT_GJ7SF9WS	Congenital Heart Defects	Hypoplasia ascending aorta, Left sided atrioventricular valve atresia, Tricuspid regurgitation, Hypoplastic left heart syndrome, Aortic atresia, Right atrial dilatation, Aneurysm of septum primum, Right ventricular dilation/enlargement, Atrial septal defect, secundum, Patent ductus arteriosus
PT_GMSDTPVX	Congenital Heart Defects	Ventricular septal defect, membranous, Aortic stenosis, subvalvar, discrete, membraneous, Ventricular septal defect, membranous, Aortic stenosis, subvalvar, discrete, membraneous
PT_GQ9NS2HY	Congenital Heart Defects	Left-sided descending aorta, Left aortic arch, Truncus arteriosus, Aortic abnormality, Aortic abnormality, Interrupted aortic arch, Truncus arteriosus, Left aortic arch, Interrupted aortic arch, Left-sided descending aorta
PT_GTH7ZV72	Congenital Heart Defects	Atrial septal defect, secundum, Aortic arch hypoplasia, Ventricular septal defect, malalignment, Ventricular septal defect, subpulmonary or conal, Atrial septal defect, secundum, Bicommissural aortic valve, Ventricular septal defect, subpulmonary or conal, Ventricular septal defect, malalignment, Bicommissural aortic valve, Aortic arch hypoplasia
PT_GWTQGA3Y	Congenital Heart Defects	Partially anomalous pulmonary veins, Sinus venosus septal defect, superior type, Partially anomalous pulmonary veins, Sinus venosus septal defect, superior type
PT_GXBG5D8K	Congenital Heart Defects	{S,D,D}, Unbalanced complete atrioventricular canal, right dominant, Ventricular septal defect, ECD type, Ventricular septal defect, ECD type, Right sided AV valve regurgitation, Right sided AV valve regurgitation, {S,D,D}, Unbalanced complete atrioventricular canal, right dominant, Patent ductus arteriosus, Left sided AV valve regurgitation, Left sided AV valve regurgitation, Patent ductus arter…
PT_GZCG6CP4	Congenital Heart Defects	Ventricular septal defect, membranous
PT_GZJJVHZ6	Congenital Heart Defects	Hypoplastic left ventricle (subnormal cavity volume), Restrictive patent foramen ovale, Hypoplasia ascending aorta, Mitral atresia, Hypoplastic left heart syndrome, Tubular hypoplasia of aorta with coarctation, Aortic atresia
PT_H0420HN1	Congenital Heart Defects	Double outlet right ventricle, Atrial septal defect, secundum
PT_H32QR2KF	Congenital Heart Defects	Truncus arteriosus type I (main pulmonary artery present), Truncus arteriosus type I (main pulmonary artery present)
PT_H3B4P1NK	Congenital Heart Defects	Ventricular septal defect, membranous, Atrial septal defect, secundum, D-loop transposition of the great arteries with ventricular septal defect
PT_H6JZGHAJ	Congenital Heart Defects	Mitral stenosis, Hypoplastic left ventricle (subnormal cavity volume), Hypoplastic left ventricle (subnormal cavity volume), D-loop transposition of the great arteries with intact ventricular septum, Pulmonary atresia,valvar, D-loop transposition of the great arteries with intact ventricular septum, Coronary-cameral fistulae to left ventricle in hypoplastic left heart syndrome, Atrial septal defe…
PT_H969A0PS	Congenital Heart Defects	Anomalous hepatic venous drainage, Dysplastic (absent) pulmonary valve syndrome (tetralogy of Fallot with absent pulmonary valve syndrome), Tricuspid atresia, Ventricular septal defect
PT_H9M4PRCH	Congenital Heart Defects	Patent ductus arteriosus
PT_HHP40C24	Congenital Heart Defects	Bicommissural aortic valve, right-non fusion, Aortic stenosis - valvar
PT_HJMSYC6K	Congenital Heart Defects	Hypoplastic left heart syndrome, Hypoplastic aortic annulus, Ventricular septal defect, muscular, Hypoplastic left ventricle (subnormal cavity volume), Mitral stenosis, Patent foramen ovale, Ventricular septal defect, multiple, Ventricular septal defect, membranous, Bicommissural aortic valve, Left superior vena cava connecting to the coronary sinus, Coarctation off the aorta, Aortic stenosis - v…
PT_HM6DSMBS	Congenital Heart Defects	Hypoplastic left ventricle (subnormal cavity volume), Hypoplastic aortic annulus, Hypoplastic mitral valve, Tubular hypoplasia of the aortic arch, Tubular hypoplasia of the aortic arch, Hypoplastic mitral valve, Hypoplastic aortic annulus, Hypoplastic left heart syndrome, Aortic stenosis - valvar, Hypoplasia ascending aorta, Hypoplastic left heart syndrome, Hypoplasia ascending aorta, Aortic sten…
PT_HPWT6H4W	Congenital Heart Defects	Unobstructed totally anomalous pulmonary venous return, Totally anomalous pulmonary venous return, supracardiac
PT_HPZGRED1	Congenital Heart Defects	Left superior vena cava connecting to the coronary sinus, Ventricular septal defect, malalignment, Left aortic arch with normal branching pattern, Left superior vena cava connecting to the coronary sinus, Tetralogy of Fallot, Left aortic arch with normal branching pattern, Conus coronary supplies anterior descending, Tetralogy of Fallot, Conus coronary supplies anterior descending, Ventricular se…
PT_HQW9TH5Z	Congenital Heart Defects	Tubular hypoplasia of aorta with coarctation, D-loop transposition of the great arteries, Atypical cleft of mitral valve, Double outlet right ventricle, ventricular defect committed to pulmonary artery, Left aortic arch with abnormal branching pattern
PT_HS5E0XH1	Congenital Heart Defects	Pulmonary stenosis, Ventricular septal defect, membranous
PT_HS5RB891	Congenital Heart Defects	Coarctation off the aorta, Bicommissural aortic valve
PT_HSRBYWFK	Congenital Heart Defects	Ventricular inversion (l-loop ventricles), Ventricular inversion (l-loop ventricles), Single ventricle, left; double inlet left ventricle, L-loop transposition of the great arteries, Single ventricle, left; double inlet left ventricle, L-loop transposition of the great arteries
PT_HVZ6Q4BW	Congenital Heart Defects	Hypoplastic left pulmonary artery, Pulmonary stenosis, valvar, Hypoplastic right pulmonary artery, Pulmonary stenosis, subvalvar, Tetralogy of Fallot, Patent foramen ovale, Ventricular septal defect, malalignment
PT_HXCG91G8	Congenital Heart Defects	Single coronary from the right facing cusp, Pulmonary stenosis, Pulmonary stenosis, Single coronary from the right facing cusp, Double outlet right ventricle, Double outlet right ventricle
PT_J1W37DK4	Congenital Heart Defects	Single ventricle, left; double inlet left ventricle, D-loop transposition of the great arteries, Hypoplastic mitral valve, Subaortic conus, Pulmonary stenosis, subvalvar, Subaortic conus, Pulmonary stenosis, subvalvar, Single ventricle, left; double inlet left ventricle, D-loop transposition of the great arteries, Right aortic arch, Univentricular, double inlet atrioventricular connection, Pulmon…
PT_J1WG82S7	Congenital Heart Defects	D-loop transposition of the great arteries with intact ventricular septum, Usual coronary arteries for d-loop transposition of the great arteries
PT_J205QVWX	Congenital Heart Defects	L-loop transposition of the great arteries with intact ventricular septum, L-loop transposition of the great arteries with intact ventricular septum, {S,L,L}, Patent foramen ovale, Ventricular inversion (l-loop ventricles), {S,L,L}, Ventricular inversion (l-loop ventricles), Patent foramen ovale
PT_J20GACQ1	Congenital Heart Defects	Aortic stenosis, Hypoplastic left heart syndrome, Mitral stenosis
PT_J3DEDC32	Congenital Heart Defects	Right aortic arch with mirror image branching pattern, Coarctation of the aorta, simple (isolated), Bicommissural aortic valve, right-left fusion
PT_J4WZYJJ4	Congenital Heart Defects	Pulmonary atresia, intact ventricular septum, Right aortic arch with mirror image branching pattern, Hypoplastic right ventricle (subnormal cavity volume), Hypoplastic tricuspid valve, Right ventricular structural abnormality, Hypoplastic tricuspid valve, Right aortic arch with mirror image branching pattern, Right ventricular structural abnormality, Pulmonary atresia, intact ventricular septum, …
PT_J79A0MAF	Congenital Heart Defects	Coarctation off the aorta, Dysplastic aortic valve cusp(s), Unbalanced complete atrioventricular canal, right dominant
PT_J7Z9ST56	Congenital Heart Defects	Atrial septal defect, secundum
PT_JB4M21JP	Congenital Heart Defects	Superior-inferior ventricles (upstairs-downstairs ventricles), Aortico-pulmonary window, Left pulmonary artery stenosis, central, Atrial septal defect, secundum
PT_JC2A6GED	Congenital Heart Defects	Ventricular septal defect, muscular posterior (inlet), Tubular hypoplasia of aorta with coarctation, Hypoplastic right ventricle (subnormal cavity volume), Patent foramen ovale, Subvalvar aortic stenosis, deviation of conal septum
PT_JD43SESR	Congenital Heart Defects	Pulmonary stenosis, Pulmonary stenosis, Tetralogy of Fallot, Tetralogy of Fallot
PT_JDZHRW9A	Congenital Heart Defects	Tubular hypoplasia of aorta with coarctation, Tubular hypoplasia of aorta with coarctation
PT_JFV99F69	Congenital Heart Defects	Coarctation off the aorta
PT_JHKRQWH8	Congenital Heart Defects	Tubular hypoplasia of aorta with coarctation, Right aortic arch with mirror image branching pattern, Hypoplastic aortic annulus, Ventricular septal defect, muscular
PT_JKSAVHA2	Congenital Heart Defects	Ventricular septal defect, single
PT_JN79AV1R	Congenital Heart Defects	Ventricular septal defect, multiple, Ventricular septal defect, muscular, Atrial septal defect, secundum, Totally anomalous pulmonary venous return, infradiaphragmatic, Atrial septal defect, secundum, Totally anomalous pulmonary venous return, infradiaphragmatic, Ventricular septal defect, multiple, Ventricular septal defect, muscular
PT_JP972V1C	Congenital Heart Defects	Complete common atrioventricular canal, Heterotaxy syndrome, Pulmonary atresia congenital, Left superior vena cava connecting to the coronary sinus, D-loop transposition of the great arteries with ventricular septal defect
PT_JQD7PEDG	Congenital Heart Defects	Intact atrial septum, Ventricular septal defect, muscular, Partially anomalous pulmonary veins, Right aortic arch with mirror image branching pattern
PT_JTBYFV9W	Congenital Heart Defects	D-loop transposition of the great arteries with ventricular septal defect and left ventricular outflow tract obstruction, Usual coronary arteries for d-loop transposition of the great arteries, Pulmonary stenosis, valvar, Pulmonary stenosis, subvalvar, Ventricular septal defect, malalignment, Right aortic arch with mirror image branching pattern
PT_JWE6RT4X	Congenital Heart Defects	Sinus venosus septal defect, superior type, Partially anomalous pulmonary veins
PT_JZBXHCG2	Congenital Heart Defects	Right aortic arch with mirror image branching pattern, Atrial septal defect, secundum, Patent ductus arteriosus
PT_K1821ZAW	Congenital Heart Defects	Coronary sinus abnormality, Right aortic arch with mirror image branching pattern, Atrial septal defect, atypical
PT_K2WE5D53	Congenital Heart Defects	Left aortic arch with normal branching pattern, Ventricular septal defect, single, Atrial septal defect, Truncus arteriosus type IIA (main pulmonary artery absent, ventricular septal defect present)
PT_K3CYXHVX	Congenital Heart Defects	Right aortic arch with mirror image branching pattern, Dysplastic tricuspid valve, Right atrial dilatation, Congenital aortic valve abnormality, Right ventricular hypertrophy, Atrial septal defect, secundum
PT_K52DQRGN	Congenital Heart Defects	Ventricular septal defect, single, Tetralogy of Fallot, Tricuspid valve prolapse, Ventricular septal defect, membranous, Pulmonary stenosis, Patent foramen ovale, Tetralogy of Fallot, Tricuspid valve prolapse, Pulmonary stenosis, Hypoplastic main pulmonary artery, Ventricular septal defect, single, Patent foramen ovale, Ventricular septal defect, membranous, Hypoplastic main pulmonary artery
PT_K58EAGW6	Congenital Heart Defects	Right superior vena cava connecting to the right atrium, Left superior vena cava connecting to the coronary sinus, VACTERL Association, Tricuspid atresia with pulmonary stenosis or small VSD (Type IB), Tricuspid atresia with pulmonary stenosis or small VSD (Type IB), Left superior vena cava connecting to the coronary sinus, Right superior vena cava connecting to the right atrium
PT_K5K3HJA2	Congenital Heart Defects	Complete common atrioventricular canal
PT_K8D6PQ0W	Congenital Heart Defects	Hypoplastic left heart syndrome, Aortic atresia, Mitral atresia, Aortic atresia, Mitral atresia, Hypoplastic left heart syndrome
PT_K8DPNXEF	Congenital Heart Defects	Congenital mitral valve abnormality, Patent foramen ovale, Aortic stenosis - valvar, Hypoplastic left heart syndrome, Mitral stenosis, Hypoplastic aortic annulus, Aortic arch hypoplasia, Hypoplastic left ventricle (subnormal cavity volume)
PT_K9DVGACK	Congenital Heart Defects	Atrial septal defect, secundum, Ostium primum atrial septal defect, Cleft mitral valve, Left superior vena cava, non-communicating with right superior vena cava
PT_K9HD6SY1	Congenital Heart Defects	Tetralogy of Fallot with pulmonary atresia, Tetralogy of Fallot with pulmonary atresia, Goldenhar Syndrome
PT_K9WNC6JF	Congenital Heart Defects	Left superior vena cava connecting to the coronary sinus, Ventricular septal defect, Left superior vena cava connecting to the coronary sinus, Pulmonary atresia congenital, Right superior vena cava connecting to the right atrium, Right ventricular origin of subaortic conus, Ventricular septal defect, Pulmonary atresia congenital, Right superior vena cava connecting to the right atrium, Right vent…
PT_KA9H57H6	Congenital Heart Defects	Tetralogy of Fallot, Ventricular septal defect, malalignment, Tetralogy of Fallot, Left aortic arch with normal branching pattern, Ventricular septal defect, malalignment, Hypoplastic pulmonary annulus, Pulmonary stenosis, subvalvar, Left aortic arch with normal branching pattern, Hypoplastic pulmonary annulus, Bicuspid pulmonary valve, Bicuspid pulmonary valve, Pulmonary stenosis, valvar, Pulmon…
PT_KAYH83TJ	Congenital Heart Defects	Cardiomyopathy dilated (hypokinetic), Ventricular septal defect, malalignment
PT_KDF863TM	Congenital Heart Defects	Tetralogy of Fallot
PT_KGSYMJM5	Congenital Heart Defects	Bicommissural aortic valve, Parachute mitral valve, Ventricular septal defect, muscular, Multiple atrial septal defects, Aortic arch hypoplasia, Hypoplastic left ventricle (subnormal cavity volume), Tubular hypoplasia of aorta with coarctation
PT_KH6CGNTS	Congenital Heart Defects	Left aortic arch with normal branching pattern, Conus coronary artery, Left aortic arch with normal branching pattern, Tetralogy of Fallot, Conus coronary artery, Tetralogy of Fallot
PT_KJKPNH43	Congenital Heart Defects	Aortic atresia, Hypoplastic left ventricle (subnormal cavity volume), Tubular hypoplasia of aorta with coarctation, Hypoplastic left heart syndrome, Hypoplastic left heart syndrome, Aortic atresia, Hypoplastic left ventricle (subnormal cavity volume), Tubular hypoplasia of aorta with coarctation, Mitral stenosis, Mitral stenosis
PT_KRKMKWVN	Congenital Heart Defects	Atrial septal defect, Totally anomalous pulmonary venous return, coronary sinus
PT_KSXCCK39	Congenital Heart Defects	Right aortic arch, Right aortic arch, Homozygous familial hypercholesterolemia, Tetralogy of Fallot, Tetralogy of Fallot
PT_KTFC55WS	Congenital Heart Defects	Pulmonary stenosis, bilateral branch pulmonary artery, Abdominal situs inversus, Ventricular inversion (l-loop ventricles), Situs solitus of the atria, Tetralogy of Fallot, Right ventricular origin of aortic root without subaortic conus, Situs solitus of the atria, Congenital pulmonary valve abnormality, Hypoplasia ascending aorta, Hypoplasia ascending aorta, Aortic stenosis - valvar, Inferior ve…
PT_KW377JX6	Congenital Heart Defects	Coronary sinus ostial atresia, Left-sided coronary sinus, Left-sided coronary sinus, Coronary sinus ostial atresia
PT_KW3QB57A	Congenital Heart Defects	Interrupted aortic arch type b, Aberrant right subclavian artery, Bicommissural aortic valve, Ventricular septal defect with interrupted aortic arch, Left aortic arch, Ventricular septal defect, malalignment, Ventricular septal defect with interrupted aortic arch, Interrupted aortic arch type b, Ventricular septal defect, malalignment, Aberrant right subclavian artery, Bicommissural aortic valve,…
PT_KW779C36	Congenital Heart Defects	Tetralogy of Fallot with pulmonary atresia and multiple aortopulmonary collaterals
PT_KXHX8CVM	Congenital Heart Defects	Totally anomalous pulmonary venous return, mixed, Atrial septal defect, secundum
PT_KXXNMPR5	Congenital Heart Defects	Atrial septal defect, secundum, Aortico-pulmonary window, proximal defect, Left aortic arch, Coarctation off the aorta, Atrial septal defect, secundum, Coarctation off the aorta, Aortico-pulmonary window, proximal defect, Left aortic arch
PT_KZTR34V6	Congenital Heart Defects	Dysplastic aortic valve cusp(s), Aortic stenosis and regurgitation (Mixed aortic valve disease)
PT_M0DK25JF	Congenital Heart Defects	Right aortic arch with mirror image branching pattern, Right aortic arch with mirror image branching pattern, Dysplastic tricuspid valve, Pulmonary stenosis, valvar, Patent ductus arteriosus, Dysplastic tricuspid valve, Patent ductus arteriosus, Pulmonary stenosis, valvar
PT_M0M95T38	Congenital Heart Defects	Tetralogy of Fallot, Tetralogy of Fallot
PT_M32GN4Y9	Congenital Heart Defects	Aortic stenosis, Aortic stenosis - subvalvar, Coarctation off the aorta, Ventricular septal defect
PT_M6SM2243	Congenital Heart Defects	Abdominal situs solitus, Pulmonary stenosis, Discordant ventriculoarterial connection, Biventricular, discordant atrioventricular connection, Biventricular, discordant atrioventricular connection, Dextrocardia, Left aortic arch with normal branching pattern, Left aortic arch with normal branching pattern, Pulmonary stenosis, Discordant ventriculoarterial connection, Abdominal situs solitus, Dextr…
PT_M7E5VB09	Congenital Heart Defects	Double outlet right ventricle, Situs inversus totalis, D-loop transposition of the great arteries, Mitral atresia, Hypoplastic left ventricle (subnormal cavity volume), Ventricular septal defect, Pulmonary atresia congenital, Atrial septal defect, Heterotaxy syndrome
PT_M8KPZ5KG	Congenital Heart Defects	Ventricular septal defect, muscular posterior (inlet), Double outlet right ventricle, ventricular defect uncommitted (remote), Ventricular septal defect, muscular posterior (inlet), Aortic valve position relative to the pulmonary valve, right and posterior, Aortic valve position relative to the pulmonary valve, right and posterior, Double outlet right ventricle, ventricular defect uncommitted (re…
PT_MAZRXFTN	Congenital Heart Defects	Atrial septal defect, secundum, Multiple atrial septal defects, Right aortic arch with mirror image branching pattern
PT_MBZS9A39	Congenital Heart Defects	Tetralogy of Fallot with pulmonary atresia and multiple aortopulmonary collaterals, Right aortic arch
PT_MFPQFNBT	Congenital Heart Defects	Aortic stenosis - valvar, Patent foramen ovale, Unicommissural aortic valve
PT_MG7N1BG2	Congenital Heart Defects	Coarctation off the aorta, Aortic valve position relative to the pulmonary valve, left and posterior, Double outlet right ventricle
PT_MH39B46E	Congenital Heart Defects	Tetralogy of Fallot
PT_MH6E13BR	Congenital Heart Defects	Ventricular septal defect, malalignment, Tetralogy of Fallot with pulmonary atresia and multiple aortopulmonary collaterals, Ventricular septal defect, single, Patent foramen ovale, Hypoplastic left pulmonary artery, Tetralogy of Fallot with pulmonary atresia and multiple aortopulmonary collaterals, Patent foramen ovale, Hypoplastic left pulmonary artery, Ventricular septal defect, malalignment, …
PT_MJ7PEPC1	Congenital Heart Defects	Patent foramen ovale, Pulmonary stenosis, branch pulmonary artery, Tetralogy of Fallot, VACTERL Association, Pulmonary stenosis, subvalvar, Pulmonary stenosis, subvalvar, Pulmonary stenosis, valvar, Patent foramen ovale, Pulmonary stenosis, branch pulmonary artery, Pulmonary stenosis, valvar, Tetralogy of Fallot
PT_MQPSWXZJ	Congenital Heart Defects	D-loop transposition of the great arteries with intact ventricular septum, D-loop transposition of the great arteries with intact ventricular septum
PT_MXMCYPMT	Congenital Heart Defects	Aortic stenosis - subvalvar, Atrial septal defect, Ventricular septal defect, membranous
PT_MY5FK41S	Congenital Heart Defects	Dextrocardia, Left superior vena cava, non-communicating with right superior vena cava, D-loop transposition of the great arteries, Heterotaxy syndrome, Subaortic conus, Ventricular inversion (l-loop ventricles), Abdominal situs ambiguous (abdominal heterotaxy), Asplenia syndrome (right isomerism), Left aortic arch with normal branching pattern, Unbalanced complete atrioventricular canal, right d…
PT_N1DY1S78	Congenital Heart Defects	Partially anomalous pulmonary veins, Atrial septal defect, secundum, Patent foramen ovale, Right aortic arch with mirror image branching pattern
PT_N2WVFJZ5	Congenital Heart Defects	Aortic stenosis - valvar, Bicommissural aortic valve, right-left fusion
PT_N30C4AM4	Congenital Heart Defects	Unicommissural aortic valve, Mitral stenosis, valvar, Right aortic arch with mirror image branching pattern
PT_N35R1FCW	Congenital Heart Defects	Hypoplastic right pulmonary artery, Right superior vena cava connecting to the right atrium, Hypoplastic left pulmonary artery, Pulmonary stenosis, valvar, {A,L,L}, Right aortic arch with mirror image branching pattern, Hypoplastic main pulmonary artery, Double outlet right ventricle with atrioventricular canal defect, Hypoplastic left ventricle (subnormal cavity volume), Dextrocardia, Atrial sep…
PT_N37Y1Z0J	Congenital Heart Defects	Tetralogy of Fallot, Cyanotic congenital heart disease, Cyanotic congenital heart disease, Tetralogy of Fallot
PT_N3VAA3ZS	Congenital Heart Defects	Atrial septal defect, Hypoplastic left heart syndrome
PT_N431E02A	Congenital Heart Defects	Coronary artery anomaly, left, Multiple atrial septal defects, Tetralogy of Fallot
PT_N6YNE8QS	Congenital Heart Defects	Tetralogy of Fallot, Tetralogy of Fallot
PT_N7MM7C1H	Congenital Heart Defects	Mitral atresia, Unobstructed totally anomalous pulmonary venous return, Common atrium, Pulmonary stenosis, subvalvar, Single coronary from the left facing cusp, Single ventricle, right, Pulmonary stenosis, Mitral atresia, Pulmonary stenosis, subvalvar, Heterotaxy syndrome, Left superior vena cava, non-communicating with right superior vena cava, Unobstructed totally anomalous pulmonary venous ret…
PT_N87QEZ20	Congenital Heart Defects	Left aortic arch with abnormal branching pattern, Aberrant right subclavian artery, Tricuspid atresia with no pulmonary stenosis and large VSD (Type IC)
PT_N8Z4MH13	Congenital Heart Defects	Hypoplastic left heart syndrome, Atrial septal defect
PT_N9FAFB39	Congenital Heart Defects	--
PT_NAPV4HF5	Congenital Heart Defects	Tetralogy of Fallot with pulmonary atresia
PT_NCWZXKDG	Congenital Heart Defects	Tubular hypoplasia of aorta with coarctation, Bicommissural aortic valve, Aortic stenosis, subvalvar, discrete, membraneous
PT_NEAM0FX2	Congenital Heart Defects	Atrial septal defect, secundum, Right aortic arch with mirror image branching pattern
PT_NETAYC3W	Congenital Heart Defects	Right ventricular myocardial sinusoids, Pulmonary atresia, intact ventricular septum, Hypoplastic right ventricle (subnormal cavity volume)
PT_NFPXK1ZW	Congenital Heart Defects	Atrial septal defect, secundum, Hypoplastic left ventricle (subnormal cavity volume), Hypoplastic left heart syndrome, Hypoplastic aortic annulus, Hypoplastic mitral valve, Mitral stenosis, Aortic stenosis, Hypoplasia ascending aorta
PT_NHF3E42R	Congenital Heart Defects	Aortic stenosis - supravalvar, Bicommissural aortic valve
PT_NMHKV074	Congenital Heart Defects	Hypoplasia ascending aorta, Atrial septal defect, secundum, Aortic atresia, Mitral atresia, Mitral atresia, Hypoplasia ascending aorta, Hypoplastic left ventricle (subnormal cavity volume), Atrial septal defect, secundum, Hypoplastic left ventricle (subnormal cavity volume), Aortic atresia
PT_NMQ505AG	Congenital Heart Defects	Bicommissural aortic valve, Aortic stenosis - valvar
PT_NPDAX0E5	Congenital Heart Defects	Tetralogy of Fallot, Tetralogy of Fallot
PT_NPQPFYB4	Congenital Heart Defects	{S,L,L}, Ventricular inversion (l-loop ventricles), Pulmonary stenosis, subvalvar, Pulmonary stenosis, valvar, L-loop corrected TGA {S,L,?} with ventricular septal defect and pulmonary stenosis, Ventricular septal defect, single, Pulmonary stenosis, valvar, L-loop corrected TGA {S,L,?} with ventricular septal defect and pulmonary stenosis, Pulmonary stenosis, subvalvar, Ventricular septal defect,…
PT_NRGH47AQ	Congenital Heart Defects	Ventricular septal defect, multiple, Atrial septal defect, secundum, Ventricular septal defect, muscular, Atrial septal defect, secundum, Ventricular septal defect, muscular, Ventricular septal defect, multiple
PT_NRH3D7MX	Congenital Heart Defects	Partially anomalous pulmonary veins, Sinus venosus septal defect, superior type, Left superior vena cava connecting to the right atrium
PT_NT7M0JT9	Congenital Heart Defects	Pulmonary stenosis, Sinus venosus septal defect, superior type, Partially anomalous pulmonary veins
PT_NTYZSCS8	Congenital Heart Defects	Ventricular septal defect with interrupted aortic arch, Aortic stenosis, Aortic stenosis - subvalvar, Interrupted aortic arch type b, Atrial septal defect
PT_NTZQBQSA	Congenital Heart Defects	Coarctation off the aorta, Single ventricle, left; double inlet left ventricle, Aortic stenosis, L-loop corrected transposition of the great arteries {S,L,?}
PT_NZXQHKTB	Congenital Heart Defects	Sinus venosus septal defect, superior type, Right aortic arch with mirror image branching pattern, Sinus venosus septal defect, superior type, Right aortic arch with mirror image branching pattern, Partially anomalous pulmonary veins, Partially anomalous pulmonary veins
PT_P18JAZVJ	Congenital Heart Defects	Aberrant left subclavian artery, Right aortic arch with abnormal branching pattern, Tetralogy of Fallot with pulmonary atresia and multiple aortopulmonary collaterals
PT_P3H90Z6H	Congenital Heart Defects	Tetralogy of Fallot, Tetralogy of Fallot
PT_P50EJAZG	Congenital Heart Defects	Discontinuity of pulmonary arteries, Ventricular septal defect, malalignment, Ventricular septal defect, malalignment, Pulmonary venous disease, Single coronary from the left facing cusp, Right aortic arch, Right aortic arch, Discontinuity of pulmonary arteries, Tetralogy of Fallot with pulmonary atresia and multiple aortopulmonary collaterals, Pulmonary atresia congenital, Absent main pulmonary …
PT_P5GXJP2C	Congenital Heart Defects	Single ventricle, left; double inlet left ventricle, L-loop transposition of the great arteries, Pulmonary stenosis, L-loop transposition of the great arteries, Dextrocardia, Hypoplastic right ventricle (subnormal cavity volume), Hypoplastic right ventricle (subnormal cavity volume), Left superior vena cava connecting to the coronary sinus, Single ventricle, left; double inlet left ventricle, Dex…
PT_P652ES55	Congenital Heart Defects	Aortic atresia, Hypoplastic left heart syndrome, Mitral atresia, Hypoplastic left heart syndrome, Aortic atresia, Mitral atresia
PT_P7TP2VSM	Congenital Heart Defects	Right aortic arch with mirror image branching pattern, Tricuspid atresia with no pulmonary stenosis and large VSD (Type IC), Right aortic arch with mirror image branching pattern, Ventricular septal defect, muscular, Ventricular septal defect, muscular, Tricuspid atresia with no pulmonary stenosis and large VSD (Type IC)
PT_P9169EC1	Congenital Heart Defects	Right aortic arch with abnormal branching pattern, Atrial septal defect, secundum, Right aortic arch with abnormal branching pattern, Vascular ring, Third cervical aortic arch, Coarctation off the aorta, Coarctation off the aorta, Atrial septal defect, secundum, Third cervical aortic arch, Aberrant left subclavian artery, Aberrant left subclavian artery, Vascular ring
PT_P92Z2RGE	Congenital Heart Defects	Atrial septal defect, secundum
PT_PANFANWG	Congenital Heart Defects	Hypoplastic right pulmonary artery, Hypoplastic left pulmonary artery, Left superior vena cava, non-communicating with right superior vena cava, Left superior vena cava connecting to the coronary sinus, Ventricular septal defect, malalignment, Left superior vena cava connecting to the coronary sinus, Right pulmonary artery abnormality, VACTERL Association, Ventricular septal defect, malalignment,…
PT_PBCAED32	Congenital Heart Defects	Pulmonary stenosis, subvalvar, Common atrium, Asplenia syndrome (right isomerism), Heterotaxy syndrome, Double outlet right ventricle, {A,X,D}, Heterotaxy syndrome, Totally anomalous pulmonary venous return, mixed, Pulmonary stenosis, valvar, {A,X,D}, Common atrium, Anomalous hepatic venous drainage, Hypoplastic pulmonary annulus, Single ventricle, right, Single ventricle, right, Anomalous hepati…
PT_PC0EW71Q	Congenital Heart Defects	Coarctation off the aorta, Atrial septal defect, secundum, L-loop transposition of the great arteries, Single ventricle, left; double inlet left ventricle, Hypoplastic right ventricle (subnormal cavity volume)
PT_PCTR3DS5	Congenital Heart Defects	Left aortic arch with normal branching pattern, D-loop transposition of the great arteries with ventricular septal defect and left ventricular outflow tract obstruction, Straddling mitral valve, Straddling mitral valve, Left aortic arch with normal branching pattern, D-loop transposition of the great arteries with ventricular septal defect and left ventricular outflow tract obstruction
PT_PF3KK4ZS	Congenital Heart Defects	Right aortic arch with mirror image branching pattern, Coarctation off the aorta, Partially anomalous pulmonary veins, Bicommissural aortic valve, right-left fusion
PT_PHGANZ74	Congenital Heart Defects	Bicommissural aortic valve, right-left fusion
PT_PHKDXW1V	Congenital Heart Defects	{S,D,D}, D-loop transposition of the great arteries, {S,D,D}, D-loop transposition of the great arteries
PT_PKB088SQ	Congenital Heart Defects	VACTERL Association, Conus coronary artery, Conus coronary artery, Tetralogy of Fallot, Left aortic arch with normal branching pattern, Tetralogy of Fallot, Left aortic arch with normal branching pattern
PT_PNN6M3ZM	Congenital Heart Defects	Aortic valve position relative to the pulmonary valve, right, Coarctation off the aorta, Double outlet right ventricle, Taussig-Bing, Coarctation off the aorta, Aortic valve position relative to the pulmonary valve, right, Double outlet right ventricle, Taussig-Bing
PT_PPQG1NWJ	Congenital Heart Defects	Complete common atrioventricular canal, Rastelli type c, Right aortic arch, Heterotaxy syndrome, Absence of the suprarenal inferior vena cava with azygous continuation, Left superior vena cava connecting to the left atrium, Coarctation off the aorta, Patent ductus arteriosus, Dextrocardia
PT_PSEN54Q9	Congenital Heart Defects	Right aortic arch with mirror image branching pattern, Ventricular septal defect, multiple, Ventricular septal defect, membranous
PT_PSHJ0DQZ	Congenital Heart Defects	Hypoplastic left heart syndrome, Hypoplastic left heart syndrome, Partially anomalous pulmonary veins, Partially anomalous pulmonary veins
PT_PTAV5K0M	Congenital Heart Defects	Patent foramen ovale, Ventricular septal defect, membranous
PT_PVRSAHT8	Congenital Heart Defects	Tetralogy of Fallot, Tetralogy of Fallot, Pulmonary stenosis, branch pulmonary artery, Pulmonary stenosis, branch pulmonary artery
PT_PX1N9AWZ	Congenital Heart Defects	Aortic stenosis - valvar, Endocardial fibroelastosis, Tubular hypoplasia of aorta with coarctation, Hypoplastic left heart syndrome, Mitral stenosis, valvar
PT_PXDZ05BT	Congenital Heart Defects	Pulmonary stenosis, valvar, Complete common atrioventricular canal, Rastelli type a, Left superior vena cava connecting to the coronary sinus
PT_PXG1WGF1	Congenital Heart Defects	Ebsteins disease, L-loop corrected transposition of the great arteries {S,L,?} with intact ventricular septum, Single right coronary in d-loop transposition of the great arteries, {S,L,L}
PT_PY54NNZM	Congenital Heart Defects	Coarctation of the aorta, simple (isolated), Bicommissural aortic valve, Aortic arch hypoplasia
PT_PYXXEQS3	Congenital Heart Defects	Pulmonary venous disease, Aberrant right subclavian artery, Tetralogy of Fallot with pulmonary atresia and multiple aortopulmonary collaterals, Left superior vena cava connecting to the coronary sinus, Aberrant right subclavian artery, Tetralogy of Fallot with pulmonary atresia and multiple aortopulmonary collaterals, Left superior vena cava connecting to the coronary sinus, Pulmonary venous dise…
PT_Q067W7JY	Congenital Heart Defects	Heterotaxy syndrome, Atrial inversion (situs inversus of the atria), Pulmonary atresia congenital, Asplenia syndrome (right isomerism), Totally anomalous pulmonary venous return, supracardiac, Complete common atrioventricular canal, Aortic valve position relative to the pulmonary valve, right and anterior
PT_Q2MSCPGS	Congenital Heart Defects	Truncus arteriosus type IA (main pulmonary artery present, ventricular septal defect present), Ventricular septal defect, malalignment, Ventricular septal defect, single
PT_Q4MTMSMV	Congenital Heart Defects	Non-cardiac congenital anatomic abnormalities, absent, Right ventricular outflow obstruction, Tetralogy of Fallot, Ventricular septal defect, Right ventricular structural abnormality, Ventricular septal defect, Right ventricular outflow obstruction, Non-cardiac congenital anatomic abnormalities, absent, Tetralogy of Fallot, Right ventricular structural abnormality
PT_Q5MD0VA8	Congenital Heart Defects	Pulmonary stenosis, valvar, Pulmonary stenosis, subvalvar, Atrial septal defect, secundum, Atrial septal defect, secundum, Pulmonary stenosis, valvar, Tetralogy of Fallot, Trisomy 21 Down Syndrome, Tetralogy of Fallot, Pulmonary stenosis, subvalvar
PT_Q73SKH67	Congenital Heart Defects	Left aortic arch with normal branching pattern, Tetralogy of Fallot, Left aortic arch with normal branching pattern, Tetralogy of Fallot
PT_Q7Q2GQFP	Congenital Heart Defects	Aortic stenosis, subvalvar, discrete, membraneous
PT_Q7V19V35	Congenital Heart Defects	Coarctation off the aorta, Bicommissural aortic valve, right-left fusion
PT_Q9GC58VQ	Congenital Heart Defects	Right aortic arch with mirror image branching pattern, Right aortic arch with mirror image branching pattern, Truncus arteriosus, Truncus arteriosus
PT_QDTVQGGN	Congenital Heart Defects	Dextrocardia, Ventricular septal defect, muscular, Situs solitus of the atria
PT_QF2KVW9T	Congenital Heart Defects	D-loop transposition of the great arteries with ventricular septal defect, Atrial septal defect, secundum
PT_QFMAMQX2	Congenital Heart Defects	Mitral atresia, Polysplenia syndrome (left isomerism), Common atrium, Abdominal situs ambiguous (abdominal heterotaxy), Hypoplastic left ventricle (subnormal cavity volume), Dextrocardia, Left superior vena cava connecting to the left atrium, Ventricular septal defect, Absence of the suprarenal inferior vena cava with azygous continuation, Anomalous hepatic venous drainage, Double outlet right ve…
PT_QFXP3XQT	Congenital Heart Defects	Ventricular septal defect, malalignment, Discontinuity of pulmonary arteries, Ventricular septal defect, malalignment, Truncus arteriosus type III (separate pulmonary artery origins), Left aortic arch with normal branching pattern, Discontinuity of pulmonary arteries, Atrial septal defect, secundum, Truncus arteriosus type III (separate pulmonary artery origins), Left aortic arch with normal bran…
PT_QGC4HCR2	Congenital Heart Defects	Unbalanced transitional atrioventricular canal, right dominant, Unbalanced transitional atrioventricular canal, right dominant, Hypoplastic left ventricle (subnormal cavity volume), Aortic arch hypoplasia, Right aortic arch with mirror image branching pattern, Hypoplastic left ventricle (subnormal cavity volume), Aortic arch hypoplasia, Right aortic arch with mirror image branching pattern
PT_QH7GYQTX	Congenital Heart Defects	Ebsteins disease, Pulmonary regurgitation, Right ventricular dilation/enlargement, Pulmonary regurgitation, Right ventricular dilation/enlargement, Ebsteins disease
PT_QK21FVQS	Congenital Heart Defects	D-loop transposition of the great arteries with ventricular septal defect
PT_QMBHH535	Congenital Heart Defects	Hypoplastic pulmonary annulus, Hypoplastic main pulmonary artery, Pulmonary stenosis, subvalvar, Pulmonary stenosis, supravalvar, Pulmonary stenosis, valvar, Tetralogy of Fallot
PT_QQ6N8FQV	Congenital Heart Defects	Patent ductus arteriosus, Tetralogy of Fallot, Patent foramen ovale, Pulmonary stenosis, supravalvar
PT_QQKZGES4	Congenital Heart Defects	Obstructed totally anomalous pulmonary venous return, Totally anomalous pulmonary venous return, supracardiac, Obstructed totally anomalous pulmonary venous return, Totally anomalous pulmonary venous return, supracardiac
PT_QRMPEMQ7	Congenital Heart Defects	Aberrant right subclavian artery, Partially anomalous pulmonary veins, Atrial septal defect, secundum, Absence of the suprarenal inferior vena cava with azygous continuation, Absence of the suprarenal inferior vena cava with azygous continuation, Aberrant right subclavian artery, Partially anomalous pulmonary veins, Atrial septal defect, secundum
PT_QTNYDHF9	Congenital Heart Defects	Ventricular septal defect, muscular posterior (inlet), Ventricular septal defect, muscular posterior (inlet), Multiple atrial septal defects, Multiple atrial septal defects, Mesocardia, Mesocardia, Left ventricular structural abnormality, Left ventricular structural abnormality
PT_QV8JE4YY	Congenital Heart Defects	Hypoplastic tricuspid valve, Pulmonary atresia, intact ventricular septum, Hypoplastic right ventricle (subnormal cavity volume), Hypoplastic right ventricle (subnormal cavity volume), Pulmonary atresia, intact ventricular septum, Hypoplastic tricuspid valve
PT_QVH9CY14	Congenital Heart Defects	D-loop transposition of the great arteries
PT_QZ0CQKK5	Congenital Heart Defects	D-loop transposition of the great arteries with intact ventricular septum, Right aortic arch with mirror image branching pattern, Usual coronary arteries for d-loop transposition of the great arteries, {S,D,D}
PT_QZBMXGSK	Congenital Heart Defects	Dysplastic (absent) pulmonary valve syndrome (tetralogy of Fallot with absent pulmonary valve syndrome), Right aortic arch with mirror image branching pattern, Tetralogy of Fallot, Discontinuity of pulmonary arteries, Left pulmonary artery abnormality
PT_R0EG3X0W	Congenital Heart Defects	D-loop transposition of the great arteries with intact ventricular septum, D-loop transposition of the great arteries with intact ventricular septum
PT_R140AEH3	Congenital Heart Defects	Tetralogy of Fallot, Pulmonary stenosis, valvar, Ventricular septal defect, malalignment, Right aortic arch with mirror image branching pattern, Pulmonary stenosis, supravalvar, Ventricular septal defect, malalignment, Right aortic arch with mirror image branching pattern, Hypoplastic main pulmonary artery, Pulmonary stenosis, subvalvar, Pulmonary stenosis, valvar, Tetralogy of Fallot, Pulmonary …
PT_R216J4P8	Congenital Heart Defects	Truncus arteriosus type intravenous (with interrupted aortic arch), Interrupted aortic arch
PT_R3D1MSQP	Congenital Heart Defects	Patent foramen ovale, Quadricuspid aortic valve, Truncus arteriosus type IA (main pulmonary artery present, ventricular septal defect present), Ventricular septal defect, single, Ventricular septal defect, subpulmonary or conal, Atrial septal defect, secundum
PT_R7YSXFNJ	Congenital Heart Defects	Mitral stenosis, Aortic atresia, Hypoplastic left heart syndrome
PT_R88RM38D	Congenital Heart Defects	Hypoplastic left heart syndrome, Mitral atresia, Hypoplastic left heart syndrome, Mitral atresia, Aortic atresia, Aortic atresia
PT_R9K6B7EQ	Congenital Heart Defects	Tetralogy of Fallot, Tetralogy of Fallot, Pulmonary stenosis, Patent foramen ovale, Systemic venous anomaly, Retro-aortic innominate vein, VATER Association, Dilated aortic root, Dilated aortic root, Pulmonary stenosis, branch pulmonary artery, Retro-aortic innominate vein, Right aortic arch with mirror image branching pattern, Patent foramen ovale, Pulmonary stenosis, Right aortic arch with mirr…
PT_RBA0RK7G	Congenital Heart Defects	Aberrant left subclavian artery, Double outlet right ventricle, ventricular defect uncommitted (remote), Multiple atrial septal defects, Right aortic arch with abnormal branching pattern, Double outlet right ventricle, ventricular defect uncommitted (remote), Right aortic arch left ligament, Mitral stenosis, valvar, Right aortic arch with abnormal branching pattern, Multiple atrial septal defects…
PT_RF6TJHG7	Congenital Heart Defects	Right aortic arch with mirror image branching pattern, Tetralogy of Fallot with pulmonary atresia and multiple aortopulmonary collaterals, Bicommissural aortic valve, right-non fusion, Right aortic arch with mirror image branching pattern, Retro-aortic innominate vein, Tetralogy of Fallot with pulmonary atresia and multiple aortopulmonary collaterals, Hypoplastic main pulmonary artery, Retro-aort…
PT_RGMCFSWY	Congenital Heart Defects	Atrial septal defect, Right aortic arch, Quadricuspid aortic valve, Truncus arteriosus type I (main pulmonary artery present)
PT_RGMN89B6	Congenital Heart Defects	Aortic stenosis - valvar, Bicommissural aortic valve, Coarctation off the aorta, Hypoplastic left ventricle (subnormal cavity volume), Aortic stenosis - subvalvar, Aortic arch hypoplasia, Coarctation off the aorta, Bicommissural aortic valve, Aortic stenosis - subvalvar, Hypoplastic left ventricle (subnormal cavity volume), Aortic stenosis - valvar, Aortic arch hypoplasia
PT_RHNDXTYC	Congenital Heart Defects	Left superior vena cava connecting to the coronary sinus, L-loop transposition of the great arteries, Pulmonary venous anomaly, Pulmonary stenosis, valvar, Double outlet right ventricle, doubly committed ventricular septal defect, Dysplastic mitral valve, Double outlet right ventricle, doubly committed ventricular septal defect, Pulmonary stenosis, valvar, Univentricular, double inlet atrioventri…
PT_RHPZJDDE	Congenital Heart Defects	Pulmonary atresia congenital, Ventricular septal defect, malalignment, Hypoplastic right pulmonary artery, Atrial septal defect, secundum, Pulmonary atresia congenital, Atrial septal defect, secundum, Ventricular septal defect, malalignment, Situs inversus totalis, Left superior vena cava connecting to the left atrium, Situs inversus totalis, Left superior vena cava connecting to the left atrium,…
PT_RK9W7AHQ	Congenital Heart Defects	Atrial septal defect, secundum, Tetralogy of Fallot
PT_RKH0F6MQ	Congenital Heart Defects	Hypoplastic mitral valve, L-loop transposition of the great arteries, Single ventricle, left; double inlet left ventricle, L-loop transposition of the great arteries, Patent foramen ovale, Patent foramen ovale, Hypoplastic mitral valve, Single ventricle, left; double inlet left ventricle
PT_RN0QC5QW	Congenital Heart Defects	Right aortic arch with unknown branching pattern, Atrial septal defect, secundum
PT_RP1T03SA	Congenital Heart Defects	Aortic atresia, Coarctation off the aorta, Left atrial hypoplasia, Pulmonary venous anomaly, Right aortic arch with mirror image branching pattern, Hypoplastic left heart syndrome, Mitral atresia, Atrial septal defect, secundum
PT_RP9BTBHM	Congenital Heart Defects	Ventricular septal defect restrictive, Holmes heart (double inlet left ventricle with normally related great arteries), Univentricular, double inlet atrioventricular connection
PT_RRS5DJRY	Congenital Heart Defects	Left superior vena cava connecting to the coronary sinus, Hypoplastic left ventricle (subnormal cavity volume), Mitral atresia, Ventricular septal defect, Double outlet right ventricle, Double outlet right ventricle, D-loop transposition of the great arteries, Left superior vena cava connecting to the coronary sinus, Ventricular septal defect, Mitral atresia, D-loop transposition of the great art…
PT_RSHD9AQM	Congenital Heart Defects	Tricuspid stenosis, Pulmonary atresia congenital, Hypoplastic right ventricle (subnormal cavity volume), Atrial septal defect, secundum, Hypoplastic main pulmonary artery
PT_RTSC0Y3A	Congenital Heart Defects	Bicommissural aortic valve, right-left fusion, Aortic stenosis - valvar
PT_RVW5D4ES	Congenital Heart Defects	Atrial septal defect, secundum, Atrial septal defect, secundum, Aberrant right subclavian artery, Aberrant right subclavian artery, Left aortic arch with abnormal branching pattern, Left aortic arch with abnormal branching pattern
PT_RX2MRT9G	Congenital Heart Defects	Discontinuity of pulmonary arteries, Tetralogy of Fallot with pulmonary atresia
PT_RZ3K4S16	Congenital Heart Defects	Single ventricle, left; double inlet left ventricle, Single ventricle, left; double inlet left ventricle, Hypoplastic aortic annulus, Aortic arch hypoplasia, Anatomically corrected malposition of the great arteries, Anatomically corrected malposition of the great arteries, Hypoplastic aortic annulus, Aortic arch hypoplasia
PT_S1XJX33A	Congenital Heart Defects	Aortico-pulmonary window, Bicommissural aortic valve, Aortico-pulmonary window, Bicommissural aortic valve
PT_S2D0DPMT	Congenital Heart Defects	Dextrocardia, D-loop transposition of the great arteries with intact ventricular septum, Heterotaxy syndrome, Atrial septal defect, secundum, Heterotaxy syndrome, Atrial inversion (situs inversus of the atria), Atrial septal defect, secundum, Atrial inversion (situs inversus of the atria), Dextrocardia, D-loop transposition of the great arteries with intact ventricular septum
PT_S4RH8MK5	Congenital Heart Defects	Tricuspid atresia with pulmonary stenosis or small VSD (Type IB), Tricuspid atresia with pulmonary stenosis or small VSD (Type IB)
PT_S5GBATY7	Congenital Heart Defects	L-loop corrected TGA {S,L,?} with ventricular septal defect and pulmonary stenosis, {S,L,L}, Pulmonary stenosis, valvar, Pulmonary stenosis, subvalvar, L-loop corrected TGA {S,L,?} with ventricular septal defect and pulmonary stenosis, Mitral regurgitation, Mitral regurgitation, Dysplastic mitral valve, {S,L,L}, Pulmonary stenosis, valvar, Dysplastic mitral valve, Pulmonary stenosis, subvalvar
PT_S5GRVSP1	Congenital Heart Defects	Tetralogy of Fallot with pulmonary atresia, Tetralogy of Fallot with pulmonary atresia
PT_S758ZYXX	Congenital Heart Defects	Single ventricle, right, Double outlet right ventricle, Pulmonary stenosis, valvar, Patent foramen ovale, L-loop transposition of the great arteries, Double outlet right ventricle, Mitral atresia, L-loop transposition of the great arteries, Mitral atresia, Pulmonary stenosis, valvar, Single ventricle, right, Patent foramen ovale
PT_S9AWWMBJ	Congenital Heart Defects	Pulmonary atresia congenital, Patent foramen ovale, Ebsteins disease
PT_S9NDAPNP	Congenital Heart Defects	Right pulmonary artery abnormality, Left-sided patent ductus arteriosus, Right pulmonary artery abnormality, Tetralogy of Fallot with pulmonary atresia, Left-sided patent ductus arteriosus, Discontinuity of pulmonary arteries, Tetralogy of Fallot with pulmonary atresia, Discontinuity of pulmonary arteries
PT_SA5XEHEA	Congenital Heart Defects	Secundum atrial septal defect, restricitve, Hypoplastic left heart syndrome
PT_SAZYRDCG	Congenital Heart Defects	Double orifice mitral valve, Atrial septal defect, secundum, Tubular hypoplasia of aorta with coarctation
PT_SDP60JA3	Congenital Heart Defects	Pulmonary stenosis, valvar, Patent foramen ovale
PT_SEN8J0JN	Congenital Heart Defects	Single coronary from the right facing cusp, Ventricular septal defect, malalignment, Double outlet right ventricle, Absence of the suprarenal inferior vena cava with azygous continuation, Dysplastic pulmonary valve, Pulmonary stenosis, subvalvar
PT_SFGZ2A54	Congenital Heart Defects	{S,L,L}, Aortic valve position relative to the pulmonary valve, left and anterior, Mitral atresia, Aortic valve position relative to the pulmonary valve, left and anterior, Pulmonary atresia congenital, Ventricular inversion (l-loop ventricles), L-loop transposition of the great arteries with intact ventricular septum, Dextrocardia, {S,L,L}, L-loop transposition of the great arteries with intact …
PT_SHXRPSJ2	Congenital Heart Defects	Truncus arteriosus type IIA (main pulmonary artery absent, ventricular septal defect present), Right aortic arch with mirror image branching pattern, Ventricular septal defect, malalignment
PT_SKC5DSNG	Congenital Heart Defects	Left superior vena cava connecting to the coronary sinus, Tetralogy of Fallot
PT_SP2K1TJG	Congenital Heart Defects	Hypoplastic left heart syndrome, Aortic stenosis, Mitral stenosis, Secundum atrial septal defect, restricitve
PT_SQW5682R	Congenital Heart Defects	Intact atrial septum, Scimitar syndrome
PT_SYG0RG6C	Congenital Heart Defects	Sinus venosus septal defect, superior type, Partially anomalous pulmonary veins
PT_T1KGKH7G	Congenital Heart Defects	Sinus venosus septal defect, superior type, Partially anomalous pulmonary veins
PT_T4371V73	Congenital Heart Defects	Atrioventricular canal (endocardial cushion defect), Cleft mitral valve, Cleft mitral valve, Ostium primum atrial septal defect, Atrioventricular canal (endocardial cushion defect), Ostium primum atrial septal defect
PT_T6FWMK8T	Congenital Heart Defects	Pulmonary stenosis, subvalvar, Tetralogy of Fallot, Pulmonary stenosis, valvar, Right aortic arch with mirror image branching pattern, Right aortic arch with mirror image branching pattern, Pulmonary stenosis, subvalvar, Pulmonary stenosis, valvar, Ventricular septal defect, malalignment, Ventricular septal defect, malalignment, Tetralogy of Fallot
PT_T6MYHXZF	Congenital Heart Defects	Ventricular septal defect, membranous, Ventricular septal defect, single, Atrial septal defect, secundum, Bicommissural aortic valve, right-left fusion
PT_TDQSDNEG	Congenital Heart Defects	Aberrant right subclavian artery, Ventricular septal defect, muscular, Unbalanced transitional atrioventricular canal, right dominant
PT_TE4BP480	Congenital Heart Defects	Ventricular septal defect, membranous, Dysplastic pulmonary valve, Patent ductus arteriosus, Patent ductus arteriosus, Dysplastic pulmonary valve, Ventricular septal defect, membranous
PT_THN5J8T3	Congenital Heart Defects	Double outlet right ventricle, ventricular defect committed to aorta, Pulmonary stenosis, valvar, Aortic valve position relative to the pulmonary valve, left and anterior, Aortic stenosis, subvalvar, discrete, membraneous, Double outlet right ventricle, ventricular defect committed to aorta, Pulmonary stenosis, valvar, Aortic stenosis, subvalvar, discrete, membraneous, Aortic valve position relat…
PT_TMKSM625	Congenital Heart Defects	Hypertrophic cardiomyopathy, obstructive, Aortic stenosis, subvalvar, muscular
PT_TN9HSCVW	Congenital Heart Defects	Cleft mitral valve, Ostium primum atrial septal defect, balanced
PT_TNNCNGE9	Congenital Heart Defects	Aortic arch hypoplasia, Mitral stenosis, valvar, Aortic arch hypoplasia, Left aortic arch with abnormal branching pattern, Single ventricle, left; double inlet left ventricle, Secundum atrial septal defect, restricitve, Abnormal aortic valve cusp, Mitral stenosis, valvar, D-loop transposition of the great arteries with ventricular septal defect, Pulmonary valve abnormality, Double outlet left ven…
PT_TPAM929K	Congenital Heart Defects	Right aortic arch with mirror image branching pattern, Aortic atresia, Hypoplastic mitral valve, Right aortic arch with mirror image branching pattern, Hypoplastic left heart syndrome, Hypoplastic left heart syndrome, Aortic atresia, Hypoplastic mitral valve
PT_TPENYDSW	Congenital Heart Defects	Aortic atresia, Atrial septal defect, secundum, Hypoplastic left ventricle (subnormal cavity volume), Tricuspid regurgitation, Right ventricular dysfunction, Tricuspid regurgitation, Aortic arch hypoplasia, Aortic arch hypoplasia, Mitral stenosis, Atrial septal defect, secundum, Right ventricular dysfunction, Hypoplastic left ventricle (subnormal cavity volume), Mitral stenosis, Aortic atresia
PT_TQF6Z28N	Congenital Heart Defects	L-loop transposition of the great arteries, Single ventricle, left; double inlet left ventricle, Tricuspid stenosis, {S,L,L}, {S,L,L}, Patent foramen ovale, Single ventricle, left; double inlet left ventricle, Patent foramen ovale, L-loop transposition of the great arteries, Tricuspid stenosis, Pulmonary stenosis, subvalvar, Pulmonary stenosis, subvalvar
PT_TRFS13TZ	Congenital Heart Defects	Hypoplastic left heart syndrome
PT_TV41VP87	Congenital Heart Defects	Intestinal malrotation, Single ventricle with unbalanced atrioventricular canal defect, Right aortic arch, Main pulmonary artery occlusion, Left atrial abnormality, Single ventricle in heterotaxy syndrome, Right ventricular origin of subaortic conus, Abdominal situs ambiguous (abdominal heterotaxy), Pulmonary atresia,valvar, Right pulmonary artery abnormality, Unbalanced complete atrioventricular…
PT_TVVCFK9W	Congenital Heart Defects	Cleft mitral valve, Balanced transitional atrioventricular canal, Ostium primum atrial septal defect
PT_TWGYB24F	Congenital Heart Defects	Atrial septal defect, Hypoplastic right ventricle (subnormal cavity volume), Atrial septal defect, Hypoplastic right ventricle (subnormal cavity volume), Tricuspid atresia with no pulmonary stenosis and large VSD (Type IC), Tricuspid atresia with no pulmonary stenosis and large VSD (Type IC)
PT_TWJS11KS	Congenital Heart Defects	Tetralogy of Fallot
PT_TYM19HTD	Congenital Heart Defects	Pulmonary artery sling, origin of the LPA from the RPA, Right aortic arch with mirror image branching pattern, Ventricular septal defect, muscular
PT_TZQQ4HKK	Congenital Heart Defects	Circumflex from right coronary in d-loop transposition of the great arteries, Right aortic arch with mirror image branching pattern, D-loop transposition of the great arteries with intact ventricular septum, Right aortic arch with mirror image branching pattern, D-loop transposition of the great arteries with intact ventricular septum, Circumflex from right coronary in d-loop transposition of the…
PT_V2NN5G7P	Congenital Heart Defects	Atrial septal defect, secundum, Atypical cleft of mitral valve, Hypoplastic right ventricle (subnormal cavity volume), Hypoplastic right ventricle (subnormal cavity volume), Tricuspid atresia with no pulmonary stenosis and large VSD (Type IC), Atypical cleft of mitral valve, Straddling mitral valve, Atrial septal defect, secundum, Tricuspid atresia with no pulmonary stenosis and large VSD (Type I…
PT_V3BZMA7X	Congenital Heart Defects	Complete common atrioventricular canal
PT_V3YCBC39	Congenital Heart Defects	Aortic stenosis, subvalvar, discrete, membraneous, Tubular hypoplasia of aorta with coarctation, Right aortic arch with mirror image branching pattern, Left superior vena cava connecting to the coronary sinus, Right superior vena cava connecting to the right atrium, Bicommissural aortic valve, Hypoplastic aortic annulus, Mitral stenosis, parachute mitral valve, Hypoplastic left ventricle (subnorm…
PT_V6Z0PV8F	Congenital Heart Defects	D-loop transposition of the great arteries with ventricular septal defect and left ventricular outflow tract obstruction, D-loop transposition of the great arteries with ventricular septal defect and left ventricular outflow tract obstruction
PT_V76QYKKE	Congenital Heart Defects	Mitral atresia, Mitral atresia, Aortic atresia, Hypoplastic left heart syndrome, Atrial septal defect, secundum, Hypoplastic left heart syndrome, Aortic atresia, Atrial septal defect, secundum
PT_VB98SR92	Congenital Heart Defects	Right aortic arch with mirror image branching pattern, Atrial septal defect, secundum
PT_VBBRTF61	Congenital Heart Defects	Tetralogy of Fallot, Anomalous origin of the right pulmonary artery from ascending aorta (right hemitruncus), Tetralogy of Fallot, Left aortic arch with normal branching pattern, Dysplastic (absent) pulmonary valve syndrome (tetralogy of Fallot with absent pulmonary valve syndrome), Dysplastic (absent) pulmonary valve syndrome (tetralogy of Fallot with absent pulmonary valve syndrome), Left aorti…
PT_VBVR0TTM	Congenital Heart Defects	Right aortic arch, Ventricular septal defect, Tetralogy of Fallot with pulmonary atresia
PT_VDTAD4FD	Congenital Heart Defects	Tetralogy of Fallot, Tetralogy of Fallot
PT_VJF5GAVP	Congenital Heart Defects	Tetralogy of Fallot, Tetralogy of Fallot
PT_VJZVSZG8	Congenital Heart Defects	Double outlet right ventricle, ventricular defect committed to aorta, Pulmonary stenosis, subvalvar, Aortic valve position relative to the pulmonary valve, left and anterior, Ventricular septal defect, muscular, Ventricular septal defect, multiple
PT_VK5ZW616	Congenital Heart Defects	Pulmonary stenosis, subvalvar, D-loop transposition of the great arteries with ventricular septal defect, D-loop transposition of the great arteries with ventricular septal defect, Bicuspid pulmonary valve, Pulmonary stenosis, valvar, Ventricular septal defect, malalignment, Pulmonary stenosis, valvar, Bicuspid pulmonary valve, Ventricular septal defect, malalignment, Pulmonary stenosis, subvalvar
PT_VMHT7JCY	Congenital Heart Defects	Aortic atresia, Mitral atresia, Atrial septal defect, secundum, Hypoplastic left heart syndrome
PT_VMWJ06S8	Congenital Heart Defects	Tetralogy of Fallot
PT_VPFKE0QN	Congenital Heart Defects	Right aortic arch with mirror image branching pattern, Hypoplastic left heart syndrome, Hypoplastic left heart syndrome, Hypoplastic left ventricle (subnormal cavity volume), Hypoplastic left ventricle (subnormal cavity volume), Mitral stenosis, valvar, Right aortic arch with mirror image branching pattern, Aortic stenosis - valvar, Aortic stenosis - valvar, Mitral stenosis, valvar
PT_VV2SM600	Congenital Heart Defects	Right aortic arch with mirror image branching pattern, Left superior vena cava, non-communicating with right superior vena cava, Right aortic arch with mirror image branching pattern, Left superior vena cava connecting to the coronary sinus, Left superior vena cava connecting to the coronary sinus, Hypoplastic right ventricle (subnormal cavity volume), Hypoplastic right ventricle (subnormal cavit…
PT_VV53WYG2	Congenital Heart Defects	Double outlet ventriculoarterial connection, Biventricular, discordant atrioventricular connection, Tricuspid regurgitation, Restrictive patent foramen ovale, Dysplastic tricuspid valve, Ventricular septal defect, single
PT_VY1DMAV2	Congenital Heart Defects	Mitral stenosis
PT_VY93P09A	Congenital Heart Defects	Hypoplastic left heart syndrome, Hypoplastic left heart syndrome, Tubular hypoplasia of the aortic arch, Aortic atresia, Hypoplastic left ventricle (subnormal cavity volume), Mitral atresia, Aortic atresia, Patent foramen ovale, Tubular hypoplasia of the aortic arch, Hypoplastic left ventricle (subnormal cavity volume), Hypoplasia ascending aorta, Patent foramen ovale, Hypoplasia ascending aorta,…
PT_W8JEXSAV	Congenital Heart Defects	Right aortic arch, Dysplastic (absent) pulmonary valve syndrome (tetralogy of Fallot with absent pulmonary valve syndrome)
PT_WD9WD8JZ	Congenital Heart Defects	Aortic stenosis - subvalvar, Ventricular septal defect with interrupted aortic arch, Left superior vena cava, non-communicating with right superior vena cava, Atrial septal defect, secundum, Chromosome abnormality, 22q11 deletion
PT_WEMETJE5	Congenital Heart Defects	Right aortic arch with unknown branching pattern, Ventricular septal defect, multiple, Ventricular septal defect, membranous, Ventricular septal defect, muscular, Coarctation of the aorta, simple (isolated), Hypoplastic aortic annulus
PT_WFTZB9KJ	Congenital Heart Defects	Pulmonary stenosis, branch pulmonary artery, Tetralogy of Fallot, Right aortic arch left ligament, Right aortic arch with abnormal branching pattern, Atrial septal defect, secundum
PT_WHWCHKJB	Congenital Heart Defects	Ventricular septal defect, Holmes heart (double inlet left ventricle with normally related great arteries), Mitral stenosis, Atrial septal defect, secundum
PT_WJQ40TWE	Congenital Heart Defects	Right aortic arch with mirror image branching pattern, Bicommissural aortic valve, right-left fusion, Aortic stenosis - valvar
PT_WK6AWNSG	Congenital Heart Defects	Hypoplastic right ventricle (subnormal cavity volume), Pulmonary atresia, intact ventricular septum, Hypoplastic right ventricle (subnormal cavity volume), Pulmonary atresia, intact ventricular septum
PT_WM6HP9GT	Congenital Heart Defects	Tetralogy of Fallot
PT_WMR2M2QF	Congenital Heart Defects	Left superior vena cava connecting to the coronary sinus, Coarctation of the aorta, simple (isolated), Pulmonary regurgitation, Aortic stenosis, subvalvar, discrete, membraneous, Aortic stenosis, subvalvar, discrete, membraneous, Coarctation of the aorta, simple (isolated), Left superior vena cava connecting to the coronary sinus, Ventricular septal defect, single, Ventricular septal defect, sing…
PT_WMZSS90Q	Congenital Heart Defects	Ventricular septal defect, malalignment, Aortic arch hypoplasia, Aortic stenosis - subvalvar, Congenital mitral valve abnormality, Mitral regurgitation, Coarctation of the aorta, simple (isolated), Bicommissural aortic valve
PT_WN2AHDPK	Congenital Heart Defects	Totally anomalous pulmonary venous return, supracardiac
PT_WN2TGRFB	Congenital Heart Defects	Left superior vena cava connecting to the coronary sinus, Absence of the suprarenal inferior vena cava with azygous continuation, Absence of the suprarenal inferior vena cava with azygous continuation, Left superior vena cava connecting to the coronary sinus
PT_WNGWXD6G	Congenital Heart Defects	Right aortic arch, Tetralogy of Fallot, Tetralogy of Fallot, Right aortic arch, Dysplastic (absent) pulmonary valve syndrome (tetralogy of Fallot with absent pulmonary valve syndrome), Dysplastic (absent) pulmonary valve syndrome (tetralogy of Fallot with absent pulmonary valve syndrome)
PT_WTKNQS21	Congenital Heart Defects	Hypoplastic left ventricle (subnormal cavity volume), Atrial septal defect, secundum, Interrupted aortic arch type b, Mitral stenosis, valvar, Double outlet right ventricle, Left superior vena cava connecting to the coronary sinus
PT_WTM8CQQD	Congenital Heart Defects	Atrial septal defect, secundum
PT_WXTBZHQG	Congenital Heart Defects	Aortic atresia, Aortic arch hypoplasia, Hypoplasia ascending aorta, Mitral atresia, Left aortic arch, Hypoplastic right pulmonary artery, Hypoplastic left pulmonary artery, Hypoplastic left heart syndrome, Hypoplastic left ventricle (subnormal cavity volume), Atrial septal defect
PT_WY2TWX56	Congenital Heart Defects	Mitral stenosis, valvar, Coarctation off the aorta, Bicommissural aortic valve, right-left fusion, Right aortic arch with mirror image branching pattern
PT_WYQYXDWZ	Congenital Heart Defects	Aberrant right subclavian artery, VACTERL Association, Left superior vena cava connecting to the coronary sinus, Truncus arteriosus, Aberrant right subclavian artery, Left superior vena cava connecting to the coronary sinus, Truncus arteriosus
PT_WZ93NPTA	Congenital Heart Defects	Left aortic arch with normal branching pattern, Tetralogy of Fallot, Atrial septal defect, secundum, Left coronary artery arising from the right sinus of Valsalva
PT_X0JZV3EH	Congenital Heart Defects	Patent ductus arteriosus, right sided, Pulmonary stenosis, subvalvar, Crisscross atrioventricular valves, Ventricular inversion (l-loop ventricles), Ventricular septal defect, multiple, Double outlet right ventricle, ventricular defect committed to pulmonary artery, Atrial septal defect, secundum, Ventricular septal defect, muscular, Left-sided patent ductus arteriosus, Biventricular, discordant …
PT_X33GRHTD	Congenital Heart Defects	Atrial septal defect, secundum, Atrial septal defect, secundum, Pulmonary venous stenosis, Pulmonary venous atresia, Pulmonary venous atresia, Pulmonary venous stenosis
PT_X33ZXGDB	Congenital Heart Defects	Hypoplastic right pulmonary artery, Abdominal situs ambiguous (abdominal heterotaxy), Heterotaxy syndrome, Ventricular septal defect, multiple, Right ventricular origin of subaortic conus, Ventricular septal defect, ECD type, Discontinuity of pulmonary arteries, Ventricular septal defect, muscular, Inferior vena cava, left sided, Levocardia with abdominal heterotaxy, D-loop transposition of the g…
PT_X3AXDXSR	Congenital Heart Defects	Hypoplastic left heart syndrome, Atrial septal defect, secundum
PT_X3NQGNNR	Congenital Heart Defects	Right aortic arch with mirror image branching pattern, Bicommissural aortic valve, Supravalvar mitral stenosis, Hypoplastic aortic annulus, Right superior vena cava connecting to the right atrium, Bicommissural aortic valve, Hypoplastic left ventricle (subnormal cavity volume), Ventricular septal defect restrictive, Tubular hypoplasia of aorta with coarctation, Left superior vena cava connecting …
PT_X7GE7E9N	Congenital Heart Defects	Myocardial dysfunction, Coarctation off the aorta
PT_X86GQPP6	Congenital Heart Defects	Pulmonary atresia, intact ventricular septum, Patent foramen ovale, Hypoplastic right ventricle (subnormal cavity volume), Hypoplastic pulmonary annulus
PT_X99T48YH	Congenital Heart Defects	Absence of the suprarenal inferior vena cava with azygous continuation, Truncus arteriosus type IIA (main pulmonary artery absent, ventricular septal defect present), Left aortic arch with normal branching pattern, Left aortic arch with normal branching pattern, Absence of the suprarenal inferior vena cava with azygous continuation, Truncus arteriosus type IIA (main pulmonary artery absent, ventr…
PT_XAPJWEWK	Congenital Heart Defects	Absence of the suprarenal inferior vena cava with azygous continuation, Anomalous hepatic venous drainage, D-loop transposition of the great arteries with ventricular septal defect, Left superior vena cava connecting to the coronary sinus, Ventricular septal defect, membranous, Ventricular septal defect, multiple, Ventricular septal defect, membranous, Heterotaxy syndrome, Ventricular septal defe…
PT_XF00PXY8	Congenital Heart Defects	Coronary-cameral fistulae to left ventricle in hypoplastic left heart syndrome, Hypoplastic left heart syndrome, Aortic atresia, Patent foramen ovale, Hypoplastic left ventricle (subnormal cavity volume), Hypoplasia ascending aorta, Hypoplasia ascending aorta, Hypoplastic left ventricle (subnormal cavity volume), Bicuspid pulmonary valve, Bicuspid pulmonary valve, Coronary-cameral fistulae to lef…
PT_XFPGMP3Q	Congenital Heart Defects	Left ventricular structural abnormality, Ventricular septal defect, multiple, Excessive myocardial trabeculation or noncompaction, Ebsteins disease
PT_XFVY36TW	Congenital Heart Defects	Ostium primum atrial septal defect, balanced, Common AV valve
PT_XGFBJJMD	Congenital Heart Defects	Tricuspid atresia
PT_XKSV2Z1N	Congenital Heart Defects	Truncus arteriosus atypical, Right aortic arch with mirror image branching pattern, Atrial septal defect, Ventricular septal defect, malalignment, Pulmonary stenosis, left, Hypoplasia ascending aorta, Aortic arch hypoplasia, Truncal valve stenosis
PT_XMJFXADG	Congenital Heart Defects	Aortic stenosis - valvar
PT_XNTFVAZF	Congenital Heart Defects	Hypoplastic right pulmonary artery, Multiple major aortopulmonary collateral arteries (mapcas), Right aortic arch, Hypoplastic left pulmonary artery, Tetralogy of Fallot with pulmonary atresia
PT_XP0B3T3F	Congenital Heart Defects	Right aortic arch with mirror image branching pattern, Pulmonary stenosis, valvar
PT_XP2CHGBB	Congenital Heart Defects	Pulmonary stenosis, subvalvar, Pulmonary stenosis, subvalvar, Ventricular septal defect, malalignment, D-loop transposition of the great arteries with ventricular septal defect, D-loop transposition of the great arteries, Ventricular septal defect, malalignment, D-loop transposition of the great arteries with ventricular septal defect, D-loop transposition of the great arteries
PT_XQVSJ0S2	Congenital Heart Defects	Left superior vena cava connecting to the coronary sinus, Ventricular septal defect, muscular, trabecular, Pulmonary venous stenosis, Ventricular septal defect, muscular, trabecular, Left aortic arch with normal branching pattern, Left superior vena cava connecting to the coronary sinus, Left aortic arch with normal branching pattern, Pulmonary venous stenosis, Ventricular septal defect, multiple…
PT_XSFR2MZJ	Congenital Heart Defects	Left aortic arch, Tetralogy of Fallot, Tetralogy of Fallot, Left aortic arch
PT_XT23Q0D9	Congenital Heart Defects	{S,D,D}, Right aortic arch with mirror image branching pattern, D-loop transposition of the great arteries with intact ventricular septum, Circumflex from right coronary in d-loop transposition of the great arteries, {S,D,D}, Right aortic arch with mirror image branching pattern, Circumflex from right coronary in d-loop transposition of the great arteries, D-loop transposition of the great arteri…
PT_XTRD7QBH	Congenital Heart Defects	Ventricular septal defect, Interrupted aortic arch type a, Chromosome abnormality, 22q11 deletion, Truncus arteriosus type intravenous (with interrupted aortic arch)
PT_XVJ6J4RE	Congenital Heart Defects	{S,D,D}, D-loop transposition of the great arteries, Mitral atresia, Right superior vena cava connecting to the right atrium, Hypoplastic left ventricle (subnormal cavity volume), Left superior vena cava, communicating with right superior vena cava, Double outlet right ventricle
PT_Y1MNBG14	Congenital Heart Defects	Tetralogy of Fallot with pulmonary atresia
PT_Y3HB8ZS6	Congenital Heart Defects	Coronary artery anomaly, right, VACTERL Association, Discontinuity of pulmonary arteries, Discontinuity of pulmonary arteries, Ventricular septal defect, malalignment, Patent ductus arteriosus atypical, Absent main pulmonary artery, Coronary artery anomaly, right, Right aortic arch with mirror image branching pattern, Ventricular septal defect, malalignment, Tetralogy of Fallot with pulmonary atr…
PT_Y4XTJGH8	Congenital Heart Defects	Atrial septal defect, secundum
PT_Y50XSC1A	Congenital Heart Defects	Atrial septal defect, Ventricular septal defect, Tricuspid atresia with d-loop TGA and pulmonary stenosis (Type IIB)
PT_Y5HKRXXT	Congenital Heart Defects	Pulmonary stenosis, subvalvar, D-loop transposition of the great arteries with ventricular septal defect, Pulmonary stenosis, valvar, D-loop transposition of the great arteries with ventricular septal defect, Pulmonary stenosis, valvar, Pulmonary stenosis, subvalvar
PT_Y5VEA1FM	Congenital Heart Defects	Atrial septal defect, secundum, Right aortic arch with mirror image branching pattern
PT_Y7DF3PQS	Congenital Heart Defects	Single ventricle, left; double inlet left ventricle, D-loop transposition of the great arteries, Right aortic arch
PT_YBHCG0EA	Congenital Heart Defects	Tetralogy of Fallot, Tetralogy of Fallot, Pulmonary stenosis, branch pulmonary artery, Pulmonary stenosis, branch pulmonary artery
PT_YEB4HP2G	Congenital Heart Defects	Double outlet right ventricle, Aortic arch hypoplasia, Hypoplastic left ventricle (subnormal cavity volume), Hypoplastic left ventricle (subnormal cavity volume), Mitral atresia, Double outlet right ventricle, Aortic stenosis - valvar, Aortic arch hypoplasia, Aortic stenosis - valvar, Mitral atresia
PT_YF1FBH2X	Congenital Heart Defects	Tetralogy of Fallot with pulmonary atresia, Atrial septal defect
PT_YF6ZM4DA	Congenital Heart Defects	Asymmetric septal hypertrophy, Ventricular septal defect, muscular, Coarctation off the aorta
PT_YFQN494Q	Congenital Heart Defects	Mitral stenosis, Dextrocardia, Dextrocardia, Coarctation off the aorta, Hypoplastic mitral valve, Mitral stenosis, Coarctation off the aorta, Patent foramen ovale, Aortic stenosis - valvar, Aortic arch hypoplasia, Hypoplastic mitral valve, Aortic stenosis - valvar, Bicommissural aortic valve, right-left fusion, Patent foramen ovale, Bicommissural aortic valve, right-left fusion, Aortic arch hypop…
PT_YJBNMZY6	Congenital Heart Defects	Tetralogy of Fallot with pulmonary atresia and multiple aortopulmonary collaterals, Hypoplastic right pulmonary artery, Tetralogy of Fallot with pulmonary atresia and multiple aortopulmonary collaterals, Hypoplastic left pulmonary artery, Hypoplastic pulmonary annulus, Hypoplastic left pulmonary artery, Dilated aortic root, Hypoplastic pulmonary annulus, Hypoplastic right pulmonary artery, Dilate…
PT_YJG521SN	Congenital Heart Defects	Tetralogy of Fallot, Left superior vena cava connecting to the coronary sinus, Atrial septal defect, Atrial septal defect, Tetralogy of Fallot, Left superior vena cava connecting to the coronary sinus, Pulmonary stenosis, Pulmonary stenosis
PT_YPGKTY3C	Congenital Heart Defects	Multiple aortopulmonary collateral arteries, Wolff Parkinson White syndrome, Right ventricular structural abnormality, Ebsteins disease, Right ventricular structural abnormality, Wolff Parkinson White syndrome, Right aortic arch with mirror image branching pattern, Hypoplastic pulmonary annulus, Hypoplastic pulmonary annulus, Right aortic arch with mirror image branching pattern, Multiple aortopu…
PT_YRRFCD18	Congenital Heart Defects	{S,D,D}, D-loop transposition of the great arteries
PT_YSB0VSH9	Congenital Heart Defects	Single right coronary in d-loop transposition of the great arteries, D-loop transposition of the great arteries with intact ventricular septum, D-loop transposition of the great arteries with intact ventricular septum, Single right coronary in d-loop transposition of the great arteries
PT_YT2B4QH7	Congenital Heart Defects	Coronary-cameral fistulae to left ventricle in hypoplastic left heart syndrome, Aortic atresia, Mitral stenosis, valvar, Hypoplastic left heart syndrome
PT_YW4R7EYV	Congenital Heart Defects	Pulmonary stenosis, subvalvar, Single right coronary in d-loop transposition of the great arteries, Pulmonary stenosis, valvar, Pulmonary stenosis, valvar, Ventricular septal defect, subpulmonary or conal, Pulmonary stenosis, subvalvar, Single right coronary in d-loop transposition of the great arteries, D-loop transposition of the great arteries with ventricular septal defect and left ventricula…
PT_YW4W0TMY	Congenital Heart Defects	Cor triatriatum, Cor triatriatum
PT_YX8GMB1G	Congenital Heart Defects	Hypoplastic main pulmonary artery, Right pulmonary artery abnormality, Tetralogy of Fallot, Hypoplastic left pulmonary artery, Hypoplastic right pulmonary artery, Right pulmonary artery abnormality, Hypoplastic main pulmonary artery, Pulmonary stenosis, subvalvar, Hypoplastic right pulmonary artery, Hypoplastic left pulmonary artery, Pulmonary stenosis, Pulmonary stenosis, subvalvar, Tetralogy of…
PT_YXD2HR4S	Congenital Heart Defects	Restrictive bulboventricular foramen, Bicommissural aortic valve, Coarctation off the aorta, D-loop transposition of the great arteries, Single ventricle, left; double inlet left ventricle
PT_YXPRP0RM	Congenital Heart Defects	Double chambered right ventricle, Ventricular septal defect, membranous
PT_YYEGY7E2	Congenital Heart Defects	Truncus arteriosus type I (main pulmonary artery present)
PT_Z2KQD4XB	Congenital Heart Defects	Aortic stenosis - valvar, Tubular hypoplasia of aorta with coarctation, Tubular hypoplasia of aorta with coarctation, Hypoplastic aortic annulus, Mitral atresia, Bicommissural aortic valve, Atrial septal defect, secundum, Ventricular septal defect, muscular, Hypoplastic left ventricle (subnormal cavity volume), Aberrant right subclavian artery, Aberrant right subclavian artery, Atrial septal defe…
PT_Z2MJMMTP	Congenital Heart Defects	Ventricular septal defect, multiple, Bicommissural aortic valve, Aortic arch hypoplasia, Ventricular septal defect, muscular, trabecular, apical, Hypoplastic mitral valve, Partially anomalous pulmonary veins, Hypoplastic left ventricle (subnormal cavity volume), Aortic arch hypoplasia, Hypoplastic left ventricle (subnormal cavity volume), Partially anomalous pulmonary veins, Hypoplastic mitral va…
PT_Z2WPCJ8X	Congenital Heart Defects	Partially anomalous pulmonary veins, Sinus venosus septal defect, superior type
PT_Z2ZEE9HT	Congenital Heart Defects	Mesocardia, Atrial septal defect, secundum, Atrial septal defect, secundum, Mesocardia, {S,L,L}, L-loop corrected TGA {S,L,?} with ventricular septal defect and pulmonary stenosis, L-loop corrected TGA {S,L,?} with ventricular septal defect and pulmonary stenosis, {S,L,L}
PT_Z3VMT5R3	Congenital Heart Defects	Pulmonary stenosis, subvalvar, Tetralogy of Fallot, Patent foramen ovale, Pulmonary stenosis, valvar, Multiple major aortopulmonary collateral arteries (mapcas), Right aortic arch
PT_Z58CF7TV	Congenital Heart Defects	Hypoplastic left ventricle (subnormal cavity volume), Hypoplastic left ventricle (subnormal cavity volume), Hypoplastic left heart syndrome, Hypoplastic left heart syndrome
PT_Z5DC4SHP	Congenital Heart Defects	Atrial septal defect, secundum, Patent ductus arteriosus
PT_Z5QDY33Y	Congenital Heart Defects	Ebsteins disease
PT_Z62405SF	Congenital Heart Defects	Totally anomalous pulmonary venous return, infradiaphragmatic, Atrial septal defect, secundum, Cyanotic congenital heart disease, Totally anomalous pulmonary venous return, infradiaphragmatic, Atrial septal defect, secundum, Cyanotic congenital heart disease
PT_Z8WMYJWC	Congenital Heart Defects	Atrial septal defect, secundum
PT_Z9031Q9D	Congenital Heart Defects	Pulmonary stenosis, subvalvar, D-loop transposition of the great arteries with ventricular septal defect and left ventricular outflow tract obstruction, Pulmonary stenosis, valvar, Ventricular septal defect, malalignment, Pulmonary stenosis, subvalvar, D-loop transposition of the great arteries with ventricular septal defect and left ventricular outflow tract obstruction, Ventricular septal defec…
PT_Z9V2EZJX	Congenital Heart Defects	Hypoplastic right ventricle (subnormal cavity volume), Ventricular septal defect, malalignment, Tricuspid atresia with d-loop TGA and pulmonary stenosis (Type IIB)
PT_ZB5SBXFK	Congenital Heart Defects	Left aortic arch with normal branching pattern, Pulmonary stenosis, subvalvar, Pulmonary stenosis, subvalvar, Ventricular septal defect, Double chambered right ventricle, Ventricular septal defect, Left aortic arch with normal branching pattern, Double chambered right ventricle
PT_ZBJE9RN8	Congenital Heart Defects	LV outflow tract obstruction, abnormal muscle band, LV outflow tract obstruction, abnormal muscle band
PT_ZC2TSCVN	Congenital Heart Defects	Bicommissural aortic valve, Aortic stenosis, subvalvar, discrete, membraneous, Dysplastic mitral valve, Coarctation off the aorta, Aortic stenosis, subvalvar, discrete, membraneous, Bicommissural aortic valve, Hypoplastic mitral valve, Coarctation off the aorta, Hypoplastic mitral valve, Dysplastic mitral valve
PT_ZEFMEWGR	Congenital Heart Defects	Dysplastic pulmonary valve, Patent foramen ovale, Congenital pulmonary valve abnormality, Pulmonary stenosis, valvar
PT_ZFFW9G3Z	Congenital Heart Defects	Extra digit, Truncus arteriosus, Pulmonary stenosis, branch pulmonary artery, Truncal valve regurgitation, Cyanotic congenital heart disease, Ventricular septal defect, Ventricular septal defect, Truncal valve stenosis, Truncus arteriosus, Pulmonary stenosis, branch pulmonary artery, Truncal valve regurgitation, Extra digit, Truncal valve stenosis, Cyanotic congenital heart disease
PT_ZFQW5V4Y	Congenital Heart Defects	Tetralogy of Fallot with pulmonary atresia, Tetralogy of Fallot with pulmonary atresia, Aberrant right subclavian artery, Aberrant right subclavian artery
PT_ZHBAN4BJ	Congenital Heart Defects	Coronary artery anomaly, right, Tetralogy of Fallot
PT_ZM0KD3P2	Congenital Heart Defects	Right ventricular myocardial sinusoids, Right ventricular dependent coronary circulation, Right ventricular dependent coronary circulation, Pulmonary atresia, intact ventricular septum, Right ventricular myocardial sinusoids, Patent foramen ovale, Hypoplastic right ventricle (subnormal cavity volume), Patent foramen ovale, Hypoplastic tricuspid valve, Hypoplastic tricuspid valve, Hypoplastic righ…
PT_ZNR09ZCN	Congenital Heart Defects	L-loop corrected transposition of the great arteries {S,L,?}
PT_ZNXSW7GW	Congenital Heart Defects	Aortic atresia, Aortic atresia, Hypoplastic left heart syndrome, Malpositioned atrial septum (with or without PAPVC), Right aortic arch with mirror image branching pattern, Hypoplastic left heart syndrome, Mitral atresia, Aortic arch hypoplasia, Mitral atresia, Aortic arch hypoplasia, Hypoplasia ascending aorta, Malpositioned atrial septum (with or without PAPVC), Right aortic arch with mirror im…
PT_ZQY9A0CR	Congenital Heart Defects	Right aortic arch with mirror image branching pattern, Pulmonary stenosis, valvar, Atrial septal defect, secundum
PT_ZTCC4EQA	Congenital Heart Defects	Dysplastic pulmonary valve cusps, D-loop transposition of the great arteries with intact ventricular septum, D-loop transposition of the great arteries with intact ventricular septum, Dysplastic pulmonary valve cusps
PT_ZWZA8EXQ	Congenital Heart Defects	Atrial septal defect, secundum, Aortic stenosis, subvalvar, muscular, Bicommissural aortic valve, Parachute mitral valve, Parachute mitral valve, Hypoplastic left ventricle (subnormal cavity volume), Aortic stenosis, subvalvar, muscular, Atrial septal defect, secundum, Aortic arch hypoplasia, Aortic stenosis - valvar, Aortic arch hypoplasia, Bicommissural aortic valve, Hypoplastic left ventricle …
PT_ZYKASPCW	Congenital Heart Defects	L-loop corrected transposition of the great arteries {S,L,?} with ventricular septal defect, Complete heart block
PT_02BV6EA2	Disorders of Sex Development	Disorders of Sex Development
PT_0V7Y9RN0	Disorders of Sex Development	Disorders of Sex Development
PT_168Q57MM	Disorders of Sex Development	Disorders of Sex Development
PT_27BKYEB0	Disorders of Sex Development	Disorders of Sex Development
PT_2S2CVJRT	Disorders of Sex Development	Disorders of Sex Development
PT_3EQE65ZD	Disorders of Sex Development	Disorders of Sex Development
PT_3KN214MD	Disorders of Sex Development	Disorders of Sex Development
PT_3W32JXDY	Disorders of Sex Development	Disorders of Sex Development
PT_41Z1K592	Disorders of Sex Development	Disorders of Sex Development
PT_42HJER5Q	Disorders of Sex Development	Disorders of Sex Development
PT_4SBDGMZN	Disorders of Sex Development	Disorders of Sex Development
PT_6H3R2TR3	Disorders of Sex Development	Disorders of Sex Development
PT_6Z3JVRDZ	Disorders of Sex Development	Disorders of Sex Development
PT_7M7JM0FA	Disorders of Sex Development	Disorders of Sex Development
PT_8GG796AY	Disorders of Sex Development	Disorders of Sex Development
PT_8NEFXDHZ	Disorders of Sex Development	Disorders of Sex Development
PT_9E803BHC	Disorders of Sex Development	Disorders of Sex Development
PT_A2HTF3S1	Disorders of Sex Development	Disorders of Sex Development
PT_AP5KXPRS	Disorders of Sex Development	Disorders of Sex Development
PT_B6KJVRK4	Disorders of Sex Development	Disorders of Sex Development
PT_B6ZH224Y	Disorders of Sex Development	Disorders of Sex Development
PT_B8S85PP8	Disorders of Sex Development	Disorders of Sex Development
PT_BMTZ0KJZ	Disorders of Sex Development	Disorders of Sex Development
PT_C1514J8V	Disorders of Sex Development	Disorders of Sex Development
PT_CHPETAH7	Disorders of Sex Development	Disorders of Sex Development
PT_CXVJ0ERF	Disorders of Sex Development	Disorders of Sex Development
PT_D9CVXH3P	Disorders of Sex Development	Disorders of Sex Development
PT_DM8S7DXZ	Disorders of Sex Development	Disorders of Sex Development
PT_DPN4X488	Disorders of Sex Development	Disorders of Sex Development
PT_ED3V8315	Disorders of Sex Development	Disorders of Sex Development
PT_EEYDPTSH	Disorders of Sex Development	Disorders of Sex Development
PT_EFCRKFC0	Disorders of Sex Development	Disorders of Sex Development
PT_EJQKWCMD	Disorders of Sex Development	Disorders of Sex Development
PT_ESSPMCT9	Disorders of Sex Development	Disorders of Sex Development
PT_F19D935H	Disorders of Sex Development	Disorders of Sex Development
PT_GBRQXZSF	Disorders of Sex Development	Disorders of Sex Development
PT_GD1QZQH1	Disorders of Sex Development	Disorders of Sex Development
PT_GHH9S5XA	Disorders of Sex Development	Disorders of Sex Development
PT_GTKH4XK8	Disorders of Sex Development	Disorders of Sex Development
PT_HSDFGKR5	Disorders of Sex Development	Disorders of Sex Development
PT_HVRHMTXC	Disorders of Sex Development	Disorders of Sex Development
PT_J9B392VP	Disorders of Sex Development	Disorders of Sex Development
PT_JQARKN87	Disorders of Sex Development	Disorders of Sex Development
PT_JTNZNM0W	Disorders of Sex Development	Disorders of Sex Development
PT_K148GCK4	Disorders of Sex Development	Disorders of Sex Development
PT_K7J22S9K	Disorders of Sex Development	Disorders of Sex Development
PT_M5G5PNR4	Disorders of Sex Development	Disorders of Sex Development
PT_NFPKQCPG	Disorders of Sex Development	Disorders of Sex Development
PT_NTQJQ52N	Disorders of Sex Development	Disorders of Sex Development
PT_NVVFKNQY	Disorders of Sex Development	Disorders of Sex Development
PT_NXH5MF97	Disorders of Sex Development	Disorders of Sex Development
PT_P3EC40K1	Disorders of Sex Development	Disorders of Sex Development
PT_P83PRHX0	Disorders of Sex Development	Disorders of Sex Development
PT_PPDV9HHS	Disorders of Sex Development	Disorders of Sex Development
PT_QA823VMB	Disorders of Sex Development	Disorders of Sex Development
PT_R7Z9AYRR	Disorders of Sex Development	Disorders of Sex Development
PT_RA2AXBTN	Disorders of Sex Development	Disorders of Sex Development
PT_RY7JPR6V	Disorders of Sex Development	Disorders of Sex Development
PT_TD2XTF3Z	Disorders of Sex Development	Disorders of Sex Development
PT_TRX4STNT	Disorders of Sex Development	Disorders of Sex Development
PT_TW7BEQ65	Disorders of Sex Development	Disorders of Sex Development
PT_TZRT64TX	Disorders of Sex Development	Disorders of Sex Development
PT_V6CFQ95W	Disorders of Sex Development	Disorders of Sex Development
PT_V6HSJ74H	Disorders of Sex Development	Disorders of Sex Development
PT_VDZW0Y34	Disorders of Sex Development	Disorders of Sex Development
PT_VPWTNQ6D	Disorders of Sex Development	Disorders of Sex Development
PT_VXFC05HB	Disorders of Sex Development	Disorders of Sex Development
PT_W1BHNZFZ	Disorders of Sex Development	Disorders of Sex Development
PT_W1TCWF6J	Disorders of Sex Development	Disorders of Sex Development
PT_W5B3X5D5	Disorders of Sex Development	Disorders of Sex Development
PT_WHHV2RYS	Disorders of Sex Development	Disorders of Sex Development
PT_WS7NPTA3	Disorders of Sex Development	Disorders of Sex Development
PT_X3G5QFCA	Disorders of Sex Development	Disorders of Sex Development
PT_Y6NVDBB2	Disorders of Sex Development	Disorders of Sex Development
PT_YHR2B05N	Disorders of Sex Development	Disorders of Sex Development
PT_YK6EN2NC	Disorders of Sex Development	Disorders of Sex Development
PT_YN5N7SHJ	Disorders of Sex Development	Disorders of Sex Development
PT_YS7AXYDN	Disorders of Sex Development	Disorders of Sex Development
PT_Z6YJQWK0	Disorders of Sex Development	Disorders of Sex Development
PT_01M9PKK3	Ewing's sarcoma	9260/3: Ewing's sarcoma Ewing's tumor
PT_04DNDVQ4	Ewing's sarcoma	9260/3: Ewing's sarcoma Ewing's tumor
PT_04JFGZG0	Ewing's sarcoma	9260/3: Ewing's sarcoma Ewing's tumor
PT_0B57G8G3	Ewing's sarcoma	9260/3: Ewing's sarcoma Ewing's tumor
PT_0BNTBQ7Q	Ewing's sarcoma	--
PT_0CPPWCBM	Ewing's sarcoma	9260/3: Ewing's sarcoma Ewing's tumor
PT_0FZKC12F	Ewing's sarcoma	9260/3: Ewing's sarcoma Ewing's tumor
PT_0GVTWP1T	Ewing's sarcoma	--
PT_0GWCW52B	Ewing's sarcoma	9260/3: Ewing's sarcoma Ewing's tumor
PT_0N3XTPFC	Ewing's sarcoma	9260/3: Ewing's sarcoma Ewing's tumor
PT_0PCC8H90	Ewing's sarcoma	9260/3: Ewing's sarcoma Ewing's tumor
PT_0SRVYEJJ	Ewing's sarcoma	9260/3: Ewing's sarcoma Ewing's tumor
PT_0X089RCD	Ewing's sarcoma	9260/3: Ewing's sarcoma Ewing's tumor
PT_154SQQR4	Ewing's sarcoma	9260/3: Ewing's sarcoma Ewing's tumor
PT_1JBR9HP2	Ewing's sarcoma	--
PT_1JYPH1DC	Ewing's sarcoma	9260/3: Ewing's sarcoma Ewing's tumor
PT_1N4DT7CC	Ewing's sarcoma	9260/3: Ewing's sarcoma Ewing's tumor
PT_1NDK2HPT	Ewing's sarcoma	9260/3: Ewing's sarcoma Ewing's tumor
PT_1QGFS9Q2	Ewing's sarcoma	9260/3: Ewing's sarcoma Ewing's tumor
PT_1SF34HY2	Ewing's sarcoma	9260/3: Ewing's sarcoma Ewing's tumor
PT_22WPGEAV	Ewing's sarcoma	9260/3: Ewing's sarcoma Ewing's tumor
PT_248C2SF4	Ewing's sarcoma	9260/3: Ewing's sarcoma Ewing's tumor
PT_2HNFY58J	Ewing's sarcoma	9260/3: Ewing's sarcoma Ewing's tumor
PT_2T6RG6D6	Ewing's sarcoma	9260/3: Ewing's sarcoma Ewing's tumor
PT_3258DBBN	Ewing's sarcoma	9260/3: Ewing's sarcoma Ewing's tumor
PT_3404N0X0	Ewing's sarcoma	9260/3: Ewing's sarcoma Ewing's tumor
PT_37K9GBK7	Ewing's sarcoma	9260/3: Ewing's sarcoma Ewing's tumor
PT_38T8JVTM	Ewing's sarcoma	--
PT_394BKFE0	Ewing's sarcoma	9260/3: Ewing's sarcoma Ewing's tumor
PT_3C3Z4FY5	Ewing's sarcoma	--
PT_3KH4CZCQ	Ewing's sarcoma	9260/3: Ewing's sarcoma Ewing's tumor
PT_3M9D1ZJF	Ewing's sarcoma	9260/3: Ewing's sarcoma Ewing's tumor
PT_3P1VK918	Ewing's sarcoma	--
PT_3R4AK487	Ewing's sarcoma	9260/3: Ewing's sarcoma Ewing's tumor
PT_3RVRTCYB	Ewing's sarcoma	9260/3: Ewing's sarcoma Ewing's tumor
PT_3VW2Y6M5	Ewing's sarcoma	9260/3: Ewing's sarcoma Ewing's tumor
PT_3Z7VRM0H	Ewing's sarcoma	9260/3: Ewing's sarcoma Ewing's tumor
PT_469265KR	Ewing's sarcoma	9260/3: Ewing's sarcoma Ewing's tumor
PT_48CBMA1S	Ewing's sarcoma	9260/3: Ewing's sarcoma Ewing's tumor
PT_4AV8E5HP	Ewing's sarcoma	--
PT_4B82676F	Ewing's sarcoma	--
PT_4FSWQGNW	Ewing's sarcoma	9260/3: Ewing's sarcoma Ewing's tumor
PT_4H6HM0KG	Ewing's sarcoma	--
PT_4PYE849B	Ewing's sarcoma	9260/3: Ewing's sarcoma Ewing's tumor
PT_4WBVPNBF	Ewing's sarcoma	--
PT_4Z8ZPYM6	Ewing's sarcoma	9260/3: Ewing's sarcoma Ewing's tumor
PT_5274422K	Ewing's sarcoma	--
PT_52JQ1KJ2	Ewing's sarcoma	9260/3: Ewing's sarcoma Ewing's tumor
PT_54AYMK57	Ewing's sarcoma	9260/3: Ewing's sarcoma Ewing's tumor
PT_55RE4CX1	Ewing's sarcoma	9260/3: Ewing's sarcoma Ewing's tumor
PT_5AJM2A9C	Ewing's sarcoma	--
PT_5EHTKJM4	Ewing's sarcoma	9260/3: Ewing's sarcoma Ewing's tumor
PT_5FZBGH8Y	Ewing's sarcoma	--
PT_5H18RW6R	Ewing's sarcoma	9260/3: Ewing's sarcoma Ewing's tumor
PT_5J9R2ZZW	Ewing's sarcoma	9260/3: Ewing's sarcoma Ewing's tumor
PT_5VYBSPAF	Ewing's sarcoma	9260/3: Ewing's sarcoma Ewing's tumor
PT_5WNSDAE5	Ewing's sarcoma	9260/3: Ewing's sarcoma Ewing's tumor
PT_5X2VT3FN	Ewing's sarcoma	9260/3: Ewing's sarcoma Ewing's tumor
PT_5YGW7KEA	Ewing's sarcoma	--
PT_64D2V1SN	Ewing's sarcoma	9260/3: Ewing's sarcoma Ewing's tumor
PT_680YBGD4	Ewing's sarcoma	9260/3: Ewing's sarcoma Ewing's tumor
PT_689BBHHW	Ewing's sarcoma	9260/3: Ewing's sarcoma Ewing's tumor
PT_6CCM9X5J	Ewing's sarcoma	9260/3: Ewing's sarcoma Ewing's tumor
PT_6GC1NKEK	Ewing's sarcoma	9260/3: Ewing's sarcoma Ewing's tumor
PT_6GX88KH3	Ewing's sarcoma	9260/3: Ewing's sarcoma Ewing's tumor
PT_6HDX1RDG	Ewing's sarcoma	9260/3: Ewing's sarcoma Ewing's tumor
PT_6Q0ZS7YY	Ewing's sarcoma	9260/3: Ewing's sarcoma Ewing's tumor
PT_6X4295XY	Ewing's sarcoma	9260/3: Ewing's sarcoma Ewing's tumor
PT_70Q202KD	Ewing's sarcoma	9260/3: Ewing's sarcoma Ewing's tumor
PT_79HXDXA0	Ewing's sarcoma	9260/3: Ewing's sarcoma Ewing's tumor
PT_7HRFA7RW	Ewing's sarcoma	9260/3: Ewing's sarcoma Ewing's tumor
PT_7J22F912	Ewing's sarcoma	9260/3: Ewing's sarcoma Ewing's tumor
PT_7PJHPRVR	Ewing's sarcoma	--
PT_7RREFP4C	Ewing's sarcoma	9260/3: Ewing's sarcoma Ewing's tumor
PT_7VRW56VZ	Ewing's sarcoma	9260/3: Ewing's sarcoma Ewing's tumor
PT_7W3RJ3AT	Ewing's sarcoma	9260/3: Ewing's sarcoma Ewing's tumor
PT_7WDJMQR5	Ewing's sarcoma	--
PT_806A6DPD	Ewing's sarcoma	--
PT_86V7VGWX	Ewing's sarcoma	9260/3: Ewing's sarcoma Ewing's tumor
PT_89FVQXEQ	Ewing's sarcoma	9260/3: Ewing's sarcoma Ewing's tumor
PT_8JKW7A78	Ewing's sarcoma	9260/3: Ewing's sarcoma Ewing's tumor
PT_8M0Y3W3A	Ewing's sarcoma	9260/3: Ewing's sarcoma Ewing's tumor
PT_8N9DGSYH	Ewing's sarcoma	9260/3: Ewing's sarcoma Ewing's tumor
PT_8WVMTCEY	Ewing's sarcoma	9260/3: Ewing's sarcoma Ewing's tumor
PT_8ZVQMBA4	Ewing's sarcoma	9260/3: Ewing's sarcoma Ewing's tumor
PT_94GQ5SV4	Ewing's sarcoma	9260/3: Ewing's sarcoma Ewing's tumor
PT_982BY107	Ewing's sarcoma	9260/3: Ewing's sarcoma Ewing's tumor
PT_9HV5W7QC	Ewing's sarcoma	9260/3: Ewing's sarcoma Ewing's tumor
PT_9KJY7X50	Ewing's sarcoma	9260/3: Ewing's sarcoma Ewing's tumor
PT_9Y1RPBZ5	Ewing's sarcoma	Most consistent with Ewing (EWS-FLI negative)
PT_9Y3SNTXK	Ewing's sarcoma	9260/3: Ewing's sarcoma Ewing's tumor
PT_9Y947HGJ	Ewing's sarcoma	9260/3: Ewing's sarcoma Ewing's tumor
PT_A7HXZGQ5	Ewing's sarcoma	9260/3: Ewing's sarcoma Ewing's tumor
PT_A8ZZAFNX	Ewing's sarcoma	--
PT_A9092M27	Ewing's sarcoma	9260/3: Ewing's sarcoma Ewing's tumor
PT_AB4ZCingulate, Frontal and Parietal Cortical DysfunctionV	Ewing's sarcoma	9260/3: Ewing's sarcoma Ewing's tumor
PT_ABW4E7M4	Ewing's sarcoma	9260/3: Ewing's sarcoma Ewing's tumor
PT_AC8PZ980	Ewing's sarcoma	--
PT_AH5V0S7X	Ewing's sarcoma	9260/3: Ewing's sarcoma Ewing's tumor
PT_AHJA30A6	Ewing's sarcoma	9260/3: Ewing's sarcoma Ewing's tumor
PT_B6MGRK06	Ewing's sarcoma	9260/3: Ewing's sarcoma Ewing's tumor
PT_B82KBV6T	Ewing's sarcoma	9260/3: Ewing's sarcoma Ewing's tumor
PT_B8FNX0M6	Ewing's sarcoma	9260/3: Ewing's sarcoma Ewing's tumor
PT_B9G0STEW	Ewing's sarcoma	9260/3: Ewing's sarcoma Ewing's tumor
PT_BE8N8ZYJ	Ewing's sarcoma	9260/3: Ewing's sarcoma Ewing's tumor
PT_BHQ6AS3Z	Ewing's sarcoma	9260/3: Ewing's sarcoma Ewing's tumor
PT_BNF62S6Q	Ewing's sarcoma	9260/3: Ewing's sarcoma Ewing's tumor
PT_BQG01YM7	Ewing's sarcoma	9260/3: Ewing's sarcoma Ewing's tumor
PT_BTBK28T6	Ewing's sarcoma	9260/3: Ewing's sarcoma Ewing's tumor
PT_C11YPZE9	Ewing's sarcoma	9260/3: Ewing's sarcoma Ewing's tumor
PT_C1ET6EVZ	Ewing's sarcoma	9260/3: Ewing's sarcoma Ewing's tumor
PT_C37ZEX5N	Ewing's sarcoma	--
PT_C61KCFNP	Ewing's sarcoma	9260/3: Ewing's sarcoma Ewing's tumor
PT_C9AYAAVQ	Ewing's sarcoma	9260/3: Ewing's sarcoma Ewing's tumor
PT_CHZS69NV	Ewing's sarcoma	--
PT_CJ03YVC3	Ewing's sarcoma	--
PT_CN6WXK5N	Ewing's sarcoma	9260/3: Ewing's sarcoma Ewing's tumor
PT_CPE434P2	Ewing's sarcoma	9260/3: Ewing's sarcoma Ewing's tumor
PT_CRZPDDV4	Ewing's sarcoma	9260/3: Ewing's sarcoma Ewing's tumor
PT_CXSMCH24	Ewing's sarcoma	9260/3: Ewing's sarcoma Ewing's tumor
PT_D1KTVP45	Ewing's sarcoma	9260/3: Ewing's sarcoma Ewing's tumor
PT_D1QR94G4	Ewing's sarcoma	--
PT_D6A9P7AT	Ewing's sarcoma	9260/3: Ewing's sarcoma Ewing's tumor
PT_DB7X4A6X	Ewing's sarcoma	9260/3: Ewing's sarcoma Ewing's tumor
PT_DE3N37X6	Ewing's sarcoma	9260/3: Ewing's sarcoma Ewing's tumor
PT_DF9F6BJ8	Ewing's sarcoma	9260/3: Ewing's sarcoma Ewing's tumor
PT_DJZHHXG3	Ewing's sarcoma	9260/3: Ewing's sarcoma Ewing's tumor
PT_DNAY0ERN	Ewing's sarcoma	9260/3: Ewing's sarcoma Ewing's tumor
PT_DW9VFDW3	Ewing's sarcoma	9260/3: Ewing's sarcoma Ewing's tumor
PT_E1Y7N5QG	Ewing's sarcoma	9260/3: Ewing's sarcoma Ewing's tumor
PT_E49JW3NB	Ewing's sarcoma	--
PT_E4R6743P	Ewing's sarcoma	--
PT_E91TDWK2	Ewing's sarcoma	9260/3: Ewing's sarcoma Ewing's tumor
PT_E96NKFKH	Ewing's sarcoma	9260/3: Ewing's sarcoma Ewing's tumor
PT_E9PYJTG3	Ewing's sarcoma	9260/3: Ewing's sarcoma Ewing's tumor
PT_EBWQCN15	Ewing's sarcoma	9260/3: Ewing's sarcoma Ewing's tumor
PT_EDE8585M	Ewing's sarcoma	9260/3: Ewing's sarcoma Ewing's tumor
PT_EF214H48	Ewing's sarcoma	9260/3: Ewing's sarcoma Ewing's tumor
PT_EFRVHQ1E	Ewing's sarcoma	--
PT_EKQB7Y3P	Ewing's sarcoma	9260/3: Ewing's sarcoma Ewing's tumor
PT_F05EZ58H	Ewing's sarcoma	9260/3: Ewing's sarcoma Ewing's tumor
PT_F7GF7NCJ	Ewing's sarcoma	9260/3: Ewing's sarcoma Ewing's tumor
PT_F7VGX7SG	Ewing's sarcoma	9260/3: Ewing's sarcoma Ewing's tumor
PT_F9PG1NFF	Ewing's sarcoma	--
PT_FE7VDN39	Ewing's sarcoma	9260/3: Ewing's sarcoma Ewing's tumor
PT_FM17ESEM	Ewing's sarcoma	9260/3: Ewing's sarcoma Ewing's tumor
PT_FP1GTBQG	Ewing's sarcoma	9260/3: Ewing's sarcoma Ewing's tumor
PT_FPJ3QFDW	Ewing's sarcoma	170.9: Malignant neoplasm of bon and articular cartilage, Ewing Sarcoma
PT_FSW1W445	Ewing's sarcoma	9260/3: Ewing's sarcoma Ewing's tumor
PT_FZRFQAZM	Ewing's sarcoma	9260/3: Ewing's sarcoma Ewing's tumor
PT_G81Y7F8V	Ewing's sarcoma	9260/3: Ewing's sarcoma Ewing's tumor
PT_G9X9A47H	Ewing's sarcoma	9260/3: Ewing's sarcoma Ewing's tumor
PT_GDNG09MX	Ewing's sarcoma	9260/3: Ewing's sarcoma Ewing's tumor
PT_GEZBMKCF	Ewing's sarcoma	9260/3: Ewing's sarcoma Ewing's tumor
PT_GK4HQXPR	Ewing's sarcoma	--
PT_GN4Q36RZ	Ewing's sarcoma	9260/3: Ewing's sarcoma Ewing's tumor
PT_GNGF1MXG	Ewing's sarcoma	9260/3: Ewing's sarcoma Ewing's tumor
PT_GQCKV89S	Ewing's sarcoma	9260/3: Ewing's sarcoma Ewing's tumor
PT_GWWTJS29	Ewing's sarcoma	9260/3: Ewing's sarcoma Ewing's tumor
PT_HBMSXSYH	Ewing's sarcoma	9260/3: Ewing's sarcoma Ewing's tumor
PT_HFXTBNYY	Ewing's sarcoma	9260/3: Ewing's sarcoma Ewing's tumor
PT_HH62F2HT	Ewing's sarcoma	--
PT_HMK9P0EF	Ewing's sarcoma	9260/3: Ewing's sarcoma Ewing's tumor
PT_HVCA27EN	Ewing's sarcoma	9260/3: Ewing's sarcoma Ewing's tumor
PT_HWA81D7S	Ewing's sarcoma	9260/3: Ewing's sarcoma Ewing's tumor
PT_HWZ8GKAV	Ewing's sarcoma	--
PT_HXKJMKFV	Ewing's sarcoma	9260/3: Ewing's sarcoma Ewing's tumor
PT_J6K6ET0G	Ewing's sarcoma	9260/3: Ewing's sarcoma Ewing's tumor
PT_J8NTNEJ9	Ewing's sarcoma	9260/3: Ewing's sarcoma Ewing's tumor
PT_J8XVA0DB	Ewing's sarcoma	--
PT_JKB7AD4C	Ewing's sarcoma	9260/3: Ewing's sarcoma Ewing's tumor
PT_JNY4QV81	Ewing's sarcoma	9260/3: Ewing's sarcoma Ewing's tumor
PT_JR5HG68J	Ewing's sarcoma	9260/3: Ewing's sarcoma Ewing's tumor
PT_JSDJG2YA	Ewing's sarcoma	9260/3: Ewing's sarcoma Ewing's tumor
PT_K761Q4TA	Ewing's sarcoma	9260/3: Ewing's sarcoma Ewing's tumor
PT_KB7KKF9P	Ewing's sarcoma	9260/3: Ewing's sarcoma Ewing's tumor
PT_KHEQMACB	Ewing's sarcoma	9260/3: Ewing's sarcoma Ewing's tumor
PT_KKPVWRFE	Ewing's sarcoma	9260/3: Ewing's sarcoma Ewing's tumor
PT_KPYN8JK7	Ewing's sarcoma	--
PT_KQPW26MT	Ewing's sarcoma	--
PT_M3GJ42EG	Ewing's sarcoma	9260/3: Ewing's sarcoma Ewing's tumor
PT_MAENQQHZ	Ewing's sarcoma	9260/3: Ewing's sarcoma Ewing's tumor
PT_MCYHWPH8	Ewing's sarcoma	9260/3: Ewing's sarcoma Ewing's tumor
PT_MFDEMW49	Ewing's sarcoma	9260/3: Ewing's sarcoma Ewing's tumor
PT_MJEGH5J3	Ewing's sarcoma	9260/3: Ewing's sarcoma Ewing's tumor
PT_MK6235HE	Ewing's sarcoma	9260/3: Ewing's sarcoma Ewing's tumor
PT_MQ03H843	Ewing's sarcoma	9260/3: Ewing's sarcoma Ewing's tumor
PT_MSB54TSM	Ewing's sarcoma	9260/3: Ewing's sarcoma Ewing's tumor
PT_MVP173DH	Ewing's sarcoma	9260/3: Ewing's sarcoma Ewing's tumor
PT_MWBCNF2R	Ewing's sarcoma	9260/3: Ewing's sarcoma Ewing's tumor
PT_MZWEWXBB	Ewing's sarcoma	171.8 - Malignant Neoplasm of other specified sites of connective and other soft tissue. Undifferentiated sarcoma of the left thigh
PT_N4YDXR75	Ewing's sarcoma	9260/3: Ewing's sarcoma Ewing's tumor
PT_NE8BPQJ4	Ewing's sarcoma	9260/3: Ewing's sarcoma Ewing's tumor
PT_NESYMEES	Ewing's sarcoma	9260/3: Ewing's sarcoma Ewing's tumor
PT_NGW74S7A	Ewing's sarcoma	--
PT_NKSGM5F9	Ewing's sarcoma	9260/3: Ewing's sarcoma Ewing's tumor
PT_NYEW7XGF	Ewing's sarcoma	9260/3: Ewing's sarcoma Ewing's tumor
PT_P17D9S82	Ewing's sarcoma	9260/3: Ewing's sarcoma Ewing's tumor
PT_P2920PTF	Ewing's sarcoma	9260/3: Ewing's sarcoma Ewing's tumor
PT_P75NMVS2	Ewing's sarcoma	9260/3: Ewing's sarcoma Ewing's tumor
PT_P8YNADZ4	Ewing's sarcoma	--
PT_PAFFCJGY	Ewing's sarcoma	9260/3: Ewing's sarcoma Ewing's tumor
PT_PB848Y9J	Ewing's sarcoma	9260/3: Ewing's sarcoma Ewing's tumor
PT_PFJ01DSK	Ewing's sarcoma	9260/3: Ewing's sarcoma Ewing's tumor
PT_PJAY10WE	Ewing's sarcoma	--
PT_PM2V2HGW	Ewing's sarcoma	9260/3: Ewing's sarcoma Ewing's tumor
PT_PM8VKTSD	Ewing's sarcoma	9260/3: Ewing's sarcoma Ewing's tumor
PT_PNQ8C25G	Ewing's sarcoma	9260/3: Ewing's sarcoma Ewing's tumor
PT_PQEPC9M2	Ewing's sarcoma	9260/3: Ewing's sarcoma Ewing's tumor
PT_PS3QGKPG	Ewing's sarcoma	9364/3: Peripheral neuroectodermal tumor Neuroectodermal tumor, NOS
PT_Q2CVC43F	Ewing's sarcoma	9260/3: Ewing's sarcoma Ewing's tumor
PT_QA146YJ6	Ewing's sarcoma	9260/3: Ewing's sarcoma Ewing's tumor
PT_QW15C7KD	Ewing's sarcoma	9260/3: Ewing's sarcoma Ewing's tumor
PT_QWMCY3D3	Ewing's sarcoma	9260/3: Ewing's sarcoma Ewing's tumor
PT_R3H9D95X	Ewing's sarcoma	9260/3: Ewing's sarcoma Ewing's tumor
PT_R3NG5XHC	Ewing's sarcoma	9260/3: Ewing's sarcoma Ewing's tumor
PT_R71NQ7KE	Ewing's sarcoma	9260/3: Ewing's sarcoma Ewing's tumor
PT_RASGDQZW	Ewing's sarcoma	--
PT_RC1MR28N	Ewing's sarcoma	--
PT_REEE46P7	Ewing's sarcoma	9260/3: Ewing's sarcoma Ewing's tumor
PT_RJNHQF5V	Ewing's sarcoma	9260/3: Ewing's sarcoma Ewing's tumor
PT_RKEDXGC9	Ewing's sarcoma	9260/3: Ewing's sarcoma Ewing's tumor
PT_RR26VE54	Ewing's sarcoma	9260/3: Ewing's sarcoma Ewing's tumor
PT_RWMRFCEZ	Ewing's sarcoma	--
PT_RZYVG82Y	Ewing's sarcoma	9260/3: Ewing's sarcoma Ewing's tumor
PT_S041SDRH	Ewing's sarcoma	9260/3: Ewing's sarcoma Ewing's tumor
PT_S2S88H7N	Ewing's sarcoma	9260/3: Ewing's sarcoma Ewing's tumor
PT_S5H2V6AQ	Ewing's sarcoma	9260/3: Ewing's sarcoma Ewing's tumor
PT_S6VHHDG5	Ewing's sarcoma	9260/3: Ewing's sarcoma Ewing's tumor
PT_SA73ZGRV	Ewing's sarcoma	9260/3: Ewing's sarcoma Ewing's tumor
PT_SBJDWFA7	Ewing's sarcoma	9260/3: Ewing's sarcoma Ewing's tumor
PT_SCJMKY3A	Ewing's sarcoma	9260/3: Ewing's sarcoma Ewing's tumor
PT_SD4K08RD	Ewing's sarcoma	9260/3: Ewing's sarcoma Ewing's tumor
PT_SE2GPJY4	Ewing's sarcoma	9260/3: Ewing's sarcoma Ewing's tumor
PT_SJDPDM1V	Ewing's sarcoma	9260/3: Ewing's sarcoma Ewing's tumor
PT_SNKAQV35	Ewing's sarcoma	9260/3: Ewing's sarcoma Ewing's tumor
PT_SP366J8Z	Ewing's sarcoma	9260/3: Ewing's sarcoma Ewing's tumor
PT_SQY3DBPM	Ewing's sarcoma	9260/3: Ewing's sarcoma Ewing's tumor
PT_ST71XS70	Ewing's sarcoma	9260/3: Ewing's sarcoma Ewing's tumor
PT_SYGP19JY	Ewing's sarcoma	9260/3: Ewing's sarcoma Ewing's tumor
PT_SYWNKJY3	Ewing's sarcoma	9260/3: Ewing's sarcoma Ewing's tumor
PT_TGW274S6	Ewing's sarcoma	--
PT_TJGVA494	Ewing's sarcoma	9260/3: Ewing's sarcoma Ewing's tumor
PT_TJNB4PRT	Ewing's sarcoma	9260/3: Ewing's sarcoma Ewing's tumor
PT_TMGAY7PV	Ewing's sarcoma	171.0 - Rhabdomyosarcoma, 170.9 - Ewing Sarcoma
PT_TN3KKDGB	Ewing's sarcoma	9260/3: Ewing's sarcoma Ewing's tumor
PT_TX6EXTVW	Ewing's sarcoma	9260/3: Ewing's sarcoma Ewing's tumor
PT_V7MKEFXG	Ewing's sarcoma	9260/3: Ewing's sarcoma Ewing's tumor
PT_VAZ9MQWQ	Ewing's sarcoma	9260/3: Ewing's sarcoma Ewing's tumor
PT_VFJS5HF3	Ewing's sarcoma	9260/3: Ewing's sarcoma Ewing's tumor
PT_VHQ4EXCK	Ewing's sarcoma	9260/3: Ewing's sarcoma Ewing's tumor
PT_VKAB9N8Q	Ewing's sarcoma	9260/3: Ewing's sarcoma Ewing's tumor
PT_VN8PF6CK	Ewing's sarcoma	9260/3: Ewing's sarcoma Ewing's tumor
PT_VQGC8HJT	Ewing's sarcoma	9260/3: Ewing's sarcoma Ewing's tumor
PT_VTTRDC2R	Ewing's sarcoma	9260/3: Ewing's sarcoma Ewing's tumor
PT_VW1RJH4A	Ewing's sarcoma	9260/3: Ewing's sarcoma Ewing's tumor
PT_VWRYTVS5	Ewing's sarcoma	9260/3: Ewing's sarcoma Ewing's tumor
PT_VXASYV0N	Ewing's sarcoma	9260/3: Ewing's sarcoma Ewing's tumor
PT_VXBFGB9X	Ewing's sarcoma	9260/3: Ewing's sarcoma Ewing's tumor
PT_VYRKKP74	Ewing's sarcoma	9260/3: Ewing's sarcoma Ewing's tumor
PT_W0PS95VJ	Ewing's sarcoma	9260/3: Ewing's sarcoma Ewing's tumor
PT_W0YHM7ZV	Ewing's sarcoma	9260/3: Ewing's sarcoma Ewing's tumor
PT_W90R6ZJA	Ewing's sarcoma	--
PT_W9B5CNW4	Ewing's sarcoma	9260/3: Ewing's sarcoma Ewing's tumor
PT_WEWWPJT7	Ewing's sarcoma	9260/3: Ewing's sarcoma Ewing's tumor
PT_WJSH3NNH	Ewing's sarcoma	9260/3: Ewing's sarcoma Ewing's tumor
PT_WS6RDWKB	Ewing's sarcoma	9260/3: Ewing's sarcoma Ewing's tumor
PT_WVHPH985	Ewing's sarcoma	--
PT_WVQQE6JD	Ewing's sarcoma	9260/3: Ewing's sarcoma Ewing's tumor
PT_WZKKGENF	Ewing's sarcoma	--
PT_X4801S39	Ewing's sarcoma	9260/3: Ewing's sarcoma Ewing's tumor
PT_X4K97W26	Ewing's sarcoma	--
PT_XJBPQ8HS	Ewing's sarcoma	--
PT_XJEYT96N	Ewing's sarcoma	--
PT_XJM5RF6R	Ewing's sarcoma	9260/3: Ewing's sarcoma Ewing's tumor
PT_XJR0XRTM	Ewing's sarcoma	9260/3: Ewing's sarcoma Ewing's tumor
PT_XK89R8V5	Ewing's sarcoma	9260/3: Ewing's sarcoma Ewing's tumor
PT_XPR1718W	Ewing's sarcoma	9260/3: Ewing's sarcoma Ewing's tumor
PT_XYYCPZEZ	Ewing's sarcoma	9260/3: Ewing's sarcoma Ewing's tumor
PT_Y417803G	Ewing's sarcoma	--
PT_Y7SW0VW2	Ewing's sarcoma	--
PT_Y8W6EZD4	Ewing's sarcoma	--
PT_YKKY2DY4	Ewing's sarcoma	--
PT_YNX13TA8	Ewing's sarcoma	9260/3: Ewing's sarcoma Ewing's tumor
PT_YSF2743D	Ewing's sarcoma	9260/3: Ewing's sarcoma Ewing's tumor
PT_ZJWZGKBS	Ewing's sarcoma	9260/3: Ewing's sarcoma Ewing's tumor
PT_ZKFJ2BMR	Ewing's sarcoma	9260/3: Ewing's sarcoma Ewing's tumor
PT_025YMME2	Neuroblastoma	Neuroblastoma
PT_02AE4RSP	Neuroblastoma	Neuroblastoma
PT_02SNWVRF	Neuroblastoma	Neuroblastoma
PT_0CKD259J	Neuroblastoma	Neuroblastoma
PT_0GMP9VVY	Neuroblastoma	Neuroblastoma
PT_0MVMPZKX	Neuroblastoma	Ganglioneuroblastoma, intermixed
PT_0Z70ACDH	Neuroblastoma	--
PT_0Z85D4T7	Neuroblastoma	Neuroblastoma
PT_11XN6CG5	Neuroblastoma	Ganglioneuroblastoma, nodular
PT_16ZWY7T4	Neuroblastoma	Neuroblastoma
PT_1RH3DTPB	Neuroblastoma	Neuroblastoma
PT_1X9YQF9W	Neuroblastoma	Neuroblastoma
PT_21PJ8R0Z	Neuroblastoma	Neuroblastoma
PT_26E4RFYV	Neuroblastoma	Neuroblastoma
PT_2AZNEYG9	Neuroblastoma	Neuroblastoma
PT_2C5E4GXQ	Neuroblastoma	--
PT_2HW3QVXZ	Neuroblastoma	Neuroblastoma
PT_2WN8A0TA	Neuroblastoma	--
PT_2XPGYYJD	Neuroblastoma	--
PT_2YRN1EME	Neuroblastoma	--
PT_34XXD32F	Neuroblastoma	Neuroblastoma
PT_397V1YW0	Neuroblastoma	Ganglioneuroblastoma, intermixed
PT_399GKRRQ	Neuroblastoma	Neuroblastoma
PT_39P91GFA	Neuroblastoma	Neuroblastoma
PT_3CVRTQX6	Neuroblastoma	Neuroblastoma
PT_3E2DBRZY	Neuroblastoma	Neuroblastoma
PT_3EHH0G0S	Neuroblastoma	Neuroblastoma
PT_43ZTQMD4	Neuroblastoma	--
PT_4AK1B8JE	Neuroblastoma	--
PT_4RVXKBFW	Neuroblastoma	--
PT_534V39HR	Neuroblastoma	Neuroblastoma
PT_56ZM694R	Neuroblastoma	Neuroblastoma
PT_571RCJF0	Neuroblastoma	Neuroblastoma
PT_5CPS8GNT	Neuroblastoma	Neuroblastoma
PT_5CZHK9CR	Neuroblastoma	Ganglioneuroblastoma, intermixed
PT_5E669KTV	Neuroblastoma	Ganglioneuroblastoma, intermixed
PT_5FZDWV2R	Neuroblastoma	Neuroblastoma
PT_5GCSG960	Neuroblastoma	Neuroblastoma
PT_5J8N74BF	Neuroblastoma	Neuroblastoma
PT_5QDMFATE	Neuroblastoma	--
PT_5WAKHYY2	Neuroblastoma	Neuroblastoma
PT_5YZ3J8E7	Neuroblastoma	Neuroblastoma
PT_60H7NA5N	Neuroblastoma	Neuroblastoma
PT_611QXG3Z	Neuroblastoma	Neuroblastoma
PT_64B8K70Y	Neuroblastoma	Neuroblastoma
PT_68TR41NR	Neuroblastoma	--
PT_69AGBVQ5	Neuroblastoma	Ganglioneuroblastoma, nodular
PT_6BNHWDFR	Neuroblastoma	--
PT_6DHGCDRP	Neuroblastoma	--
PT_6F2HETHE	Neuroblastoma	--
PT_6H5MFVHN	Neuroblastoma	--
PT_6JADRDJG	Neuroblastoma	Neuroblastoma
PT_6JQG1RGP	Neuroblastoma	Neuroblastoma
PT_6PSF135J	Neuroblastoma	Neuroblastoma
PT_6SGAQ57H	Neuroblastoma	Neuroblastoma
PT_6WE8JADD	Neuroblastoma	Neuroblastoma
PT_701DKCBG	Neuroblastoma	Ganglioneuroblastoma, nodular
PT_70BK6DFW	Neuroblastoma	Ganglioneuroblastoma, intermixed
PT_77TFG5Y4	Neuroblastoma	Neuroblastoma
PT_7E6A5N3P	Neuroblastoma	Neuroblastoma
PT_7FD8P2T6	Neuroblastoma	--
PT_7HE3B4J0	Neuroblastoma	--
PT_7JMT9Z91	Neuroblastoma	--
PT_7NAXKXRH	Neuroblastoma	--
PT_7NJ224FS	Neuroblastoma	Neuroblastoma
PT_7X4TQ0S0	Neuroblastoma	Neuroblastoma
PT_7Y8NKWK9	Neuroblastoma	Neuroblastoma
PT_840CQ278	Neuroblastoma	Neuroblastoma
PT_85TNSKB7	Neuroblastoma	--
PT_88NKBJ89	Neuroblastoma	Neuroblastoma
PT_89D6BFGP	Neuroblastoma	Neuroblastoma
PT_8EMSSYYQ	Neuroblastoma	--
PT_8HYQGJEE	Neuroblastoma	--
PT_8NPMDET9	Neuroblastoma	Neuroblastoma
PT_910GGAYG	Neuroblastoma	--
PT_9FY64DE1	Neuroblastoma	Neuroblastoma
PT_9P36XN75	Neuroblastoma	--
PT_9T3PYRRH	Neuroblastoma	Neuroblastoma
PT_9X7VG3EQ	Neuroblastoma	--
PT_A4B8KMBJ	Neuroblastoma	--
PT_A4ZE6RXW	Neuroblastoma	Neuroblastoma
PT_A6CK2HTP	Neuroblastoma	Neuroblastoma
PT_A935K95B	Neuroblastoma	Neuroblastoma
PT_AJ04JZ0D	Neuroblastoma	Neuroblastoma
PT_APMAKP20	Neuroblastoma	Neuroblastoma
PT_B1HHH825	Neuroblastoma	--
PT_B5AW0HCW	Neuroblastoma	--
PT_B87AAF7A	Neuroblastoma	--
PT_BHQ4X9W0	Neuroblastoma	--
PT_BPTCZH2H	Neuroblastoma	Ganglioneuroblastoma, intermixed
PT_BVZANPYC	Neuroblastoma	Ganglioneuroblastoma, intermixed
PT_BXEAPR66	Neuroblastoma	Neuroblastoma
PT_BZDPMBY4	Neuroblastoma	Neuroblastoma
PT_BZY9XTWS	Neuroblastoma	Neuroblastoma
PT_C0T33KD1	Neuroblastoma	--
PT_C18ACX8X	Neuroblastoma	Neuroblastoma
PT_C2AX3F8J	Neuroblastoma	Neuroblastoma
PT_C3YC0C9Q	Neuroblastoma	Neuroblastoma
PT_CBGMV73J	Neuroblastoma	Neuroblastoma
PT_CBXEYWC5	Neuroblastoma	Neuroblastoma
PT_CHE626K0	Neuroblastoma	Neuroblastoma
PT_CJ4TDG3P	Neuroblastoma	Neuroblastoma
PT_CKHR4GKQ	Neuroblastoma	--
PT_D1837NS6	Neuroblastoma	Neuroblastoma
PT_D4SZQV48	Neuroblastoma	Neuroblastoma
PT_D508JGWE	Neuroblastoma	Ganglioneuroblastoma, nodular
PT_D51GSR7Z	Neuroblastoma	Neuroblastoma
PT_D9XF79J4	Neuroblastoma	Neuroblastoma
PT_DF5HTHKA	Neuroblastoma	Neuroblastoma
PT_DJ9ZXDFH	Neuroblastoma	Neuroblastoma
PT_DPNSRQJQ	Neuroblastoma	--
PT_DYD0F9GP	Neuroblastoma	Neuroblastoma
PT_DZR6PJDT	Neuroblastoma	--
PT_E2TWT2GF	Neuroblastoma	Neuroblastoma
PT_E7PFZT6E	Neuroblastoma	Neuroblastoma
PT_E7S0G4XM	Neuroblastoma	Neuroblastoma
PT_ECTDZ6QS	Neuroblastoma	Neuroblastoma
PT_ESWCNGKM	Neuroblastoma	Neuroblastoma
PT_ESXT94TM	Neuroblastoma	--
PT_EW95BE17	Neuroblastoma	Neuroblastoma
PT_F2AFSP66	Neuroblastoma	Neuroblastoma
PT_FA17QBAB	Neuroblastoma	Neuroblastoma
PT_FAC8HJ5T	Neuroblastoma	Neuroblastoma
PT_FB3VEHW9	Neuroblastoma	--
PT_FCHGAVPF	Neuroblastoma	Neuroblastoma
PT_FGGVYF60	Neuroblastoma	Neuroblastoma
PT_FRTJNF9V	Neuroblastoma	Neuroblastoma
PT_G1NQNTVQ	Neuroblastoma	Neuroblastoma
PT_GAS1YFFS	Neuroblastoma	Neuroblastoma
PT_GB3GPPWC	Neuroblastoma	Neuroblastoma
PT_GKZ2ZN3Q	Neuroblastoma	Neuroblastoma
PT_GMGNDRBJ	Neuroblastoma	Neuroblastoma
PT_GRHYK3VP	Neuroblastoma	--
PT_GS17P1PY	Neuroblastoma	Neuroblastoma
PT_GS8DC2DJ	Neuroblastoma	Neuroblastoma
PT_GXRBZ4MJ	Neuroblastoma	--
PT_H3GBG09Q	Neuroblastoma	Ganglioneuroblastoma, nodular
PT_H3QX7Y9N	Neuroblastoma	Ganglioneuroblastoma, intermixed
PT_H7NJG4VV	Neuroblastoma	Neuroblastoma
PT_HC1QFR28	Neuroblastoma	Neuroblastoma
PT_HCZ10EVM	Neuroblastoma	Neuroblastoma
PT_HEZGNMNV	Neuroblastoma	Neuroblastoma
PT_HHTG0FZZ	Neuroblastoma	Ganglioneuroblastoma, intermixed
PT_HJHZKCBX	Neuroblastoma	--
PT_HQ23GQ23	Neuroblastoma	Neuroblastoma
PT_HQHM2ETS	Neuroblastoma	--
PT_HR5R4YNJ	Neuroblastoma	Neuroblastoma
PT_HRA0DTVB	Neuroblastoma	Neuroblastoma
PT_HS4P27SE	Neuroblastoma	Ganglioneuroblastoma, nodular
PT_HT004TX6	Neuroblastoma	Neuroblastoma
PT_HZ4VWQP5	Neuroblastoma	Neuroblastoma
PT_HZQ6TWR9	Neuroblastoma	Neuroblastoma
PT_JD8FVX6G	Neuroblastoma	Neuroblastoma
PT_JDRX3P67	Neuroblastoma	Neuroblastoma
PT_JF62ZBX8	Neuroblastoma	Neuroblastoma
PT_JH678RKR	Neuroblastoma	--
PT_JM9BMHPY	Neuroblastoma	Neuroblastoma
PT_JQGFY0SK	Neuroblastoma	Neuroblastoma
PT_JSP73CEM	Neuroblastoma	--
PT_JTBVWNG1	Neuroblastoma	Neuroblastoma
PT_JYAP3THG	Neuroblastoma	--
PT_K1E43YZQ	Neuroblastoma	--
PT_KBT22K39	Neuroblastoma	Neuroblastoma
PT_KBVX8B37	Neuroblastoma	Neuroblastoma
PT_KBX3SGC9	Neuroblastoma	--
PT_KSK0ZYTX	Neuroblastoma	Neuroblastoma
PT_KWRFGRER	Neuroblastoma	Neuroblastoma
PT_KX5R6KSM	Neuroblastoma	Neuroblastoma
PT_KX6PN989	Neuroblastoma	--
PT_KZG5PVKZ	Neuroblastoma	Neuroblastoma
PT_M1Z4XWW2	Neuroblastoma	Neuroblastoma
PT_M3ECY57S	Neuroblastoma	--
PT_M444M0FT	Neuroblastoma	--
PT_M4F2RFKY	Neuroblastoma	Neuroblastoma
PT_M5DS088E	Neuroblastoma	Ganglioneuroblastoma, intermixed
PT_M5EFHVEJ	Neuroblastoma	Neuroblastoma
PT_M8RHAK5K	Neuroblastoma	Neuroblastoma
PT_MGTZ733G	Neuroblastoma	Neuroblastoma
PT_MK375DCF	Neuroblastoma	Neuroblastoma
PT_N00S1F95	Neuroblastoma	--
PT_N8YGNN8S	Neuroblastoma	Neuroblastoma
PT_NBFP0BB7	Neuroblastoma	Ganglioneuroma, maturing subtype OR Ganglioneuroblastoma, well differentiated
PT_NKCCHP86	Neuroblastoma	Neuroblastoma
PT_NNRW8FRE	Neuroblastoma	Neuroblastoma
PT_NNYY3V5D	Neuroblastoma	Ganglioneuroblastoma, nodular
PT_NXHMDFRR	Neuroblastoma	Neuroblastoma
PT_NZ3F3J67	Neuroblastoma	Ganglioneuroblastoma, nodular
PT_P111JVHP	Neuroblastoma	Neuroblastoma
PT_P2M0Q2KS	Neuroblastoma	Neuroblastoma
PT_PC1RR6WG	Neuroblastoma	Neuroblastoma
PT_PEG045XK	Neuroblastoma	--
PT_PQ4VB3P3	Neuroblastoma	--
PT_PR0VG9DW	Neuroblastoma	--
PT_PRRD186R	Neuroblastoma	Neuroblastoma
PT_PW5DHSFP	Neuroblastoma	--
PT_Q1D43QK7	Neuroblastoma	Neuroblastoma
PT_Q1KA3DV7	Neuroblastoma	--
PT_Q4C9YFB7	Neuroblastoma	--
PT_Q9FTA8C2	Neuroblastoma	Neuroblastoma
PT_Q9GZGYZ5	Neuroblastoma	Neuroblastoma
PT_QJDA136H	Neuroblastoma	--
PT_QX8ZF4A3	Neuroblastoma	--
PT_QZFYXPJK	Neuroblastoma	Neuroblastoma
PT_QZNRHH54	Neuroblastoma	--
PT_RG7MMHFF	Neuroblastoma	Neuroblastoma
PT_RGZMS4GK	Neuroblastoma	--
PT_RR8HACRC	Neuroblastoma	--
PT_RWY4V2HJ	Neuroblastoma	Neuroblastoma
PT_RYZEFYXY	Neuroblastoma	--
PT_S2GDB8WM	Neuroblastoma	Neuroblastoma
PT_SAB7YBCX	Neuroblastoma	Neuroblastoma
PT_SBS3N6ZT	Neuroblastoma	Ganglioneuroblastoma, intermixed
PT_SFB11P3X	Neuroblastoma	Neuroblastoma
PT_SGSR0DJA	Neuroblastoma	Neuroblastoma
PT_SNQATD85	Neuroblastoma	Neuroblastoma
PT_SPZNB4QW	Neuroblastoma	Neuroblastoma
PT_SRS9Z72X	Neuroblastoma	Ganglioneuroblastoma, nodular
PT_SRXV5JBD	Neuroblastoma	Neuroblastoma
PT_SWCPQJ44	Neuroblastoma	--
PT_SY54XTSH	Neuroblastoma	Neuroblastoma
PT_SZN83NXT	Neuroblastoma	Ganglioneuroblastoma, nodular
PT_T6J9JN9C	Neuroblastoma	Neuroblastoma
PT_T819TH63	Neuroblastoma	--
PT_TC82CMH5	Neuroblastoma	Neuroblastoma
PT_TSF9DE7H	Neuroblastoma	Neuroblastoma
PT_TZ3R5T4W	Neuroblastoma	Neuroblastoma
PT_V0XH0589	Neuroblastoma	Neuroblastoma
PT_V3BXBVVV	Neuroblastoma	Neuroblastoma
PT_V4GXQ8S8	Neuroblastoma	--
PT_V7HPRE7C	Neuroblastoma	Neuroblastoma
PT_V89237NF	Neuroblastoma	--
PT_VMMC5W84	Neuroblastoma	--
PT_VQZ525R6	Neuroblastoma	Ganglioneuroblastoma, intermixed
PT_VWGE6P6F	Neuroblastoma	--
PT_W50HSNE2	Neuroblastoma	Neuroblastoma
PT_WH6RANZQ	Neuroblastoma	Neuroblastoma
PT_WP1B37Y6	Neuroblastoma	Ganglioneuroblastoma, intermixed
PT_WSTS1H5G	Neuroblastoma	Neuroblastoma
PT_WYRA90EV	Neuroblastoma	Neuroblastoma
PT_X70BXFW8	Neuroblastoma	Neuroblastoma
PT_X8N7GE8X	Neuroblastoma	Neuroblastoma
PT_XAX02PB7	Neuroblastoma	Neuroblastoma
PT_XFK450VZ	Neuroblastoma	Neuroblastoma
PT_XH5AT618	Neuroblastoma	--
PT_XP9Q33AJ	Neuroblastoma	Neuroblastoma
PT_XPGEBQKA	Neuroblastoma	Neuroblastoma
PT_XRCKXWQ3	Neuroblastoma	Neuroblastoma
PT_XWSCN813	Neuroblastoma	Ganglioneuroblastoma, nodular
PT_Y77NJ68F	Neuroblastoma	Ganglioneuroblastoma, intermixed
PT_Y7G8N1CN	Neuroblastoma	--
PT_YB4YVASZ	Neuroblastoma	--
PT_YHWENHB0	Neuroblastoma	Neuroblastoma
PT_Z2GYTR70	Neuroblastoma	Neuroblastoma
PT_Z4S0193A	Neuroblastoma	Neuroblastoma
PT_ZBTD6S3P	Neuroblastoma	--
PT_ZH6HXBP3	Neuroblastoma	Neuroblastoma
PT_ZN04SMPN	Neuroblastoma	Neuroblastoma
PT_ZPA02FW4	Neuroblastoma	--
PT_ZQM33DJ9	Neuroblastoma	--
PT_0BCB0JC5	Orofacial Cleft	Cleft Lip
PT_0D2ZVXQK	Orofacial Cleft	Cleft Lip and Palate
PT_0EG3ZP0G	Orofacial Cleft	Cleft Palate
PT_0JP0WNF3	Orofacial Cleft	Cleft Palate
PT_12P3DTHS	Orofacial Cleft	Cleft Lip and Palate
PT_15SFB77W	Orofacial Cleft	Cleft Lip
PT_1ARCTWV5	Orofacial Cleft	Cleft Lip
PT_1HBVTAK7	Orofacial Cleft	Cleft Lip and Palate
PT_20CYR4TZ	Orofacial Cleft	Cleft Palate
PT_278VCC1Q	Orofacial Cleft	Cleft Palate
PT_29NYZN5K	Orofacial Cleft	Cleft Palate
PT_2DG6KAAK	Orofacial Cleft	Cleft Lip and Palate
PT_2KGFAM89	Orofacial Cleft	Cleft Lip and Palate
PT_2Z3AK13A	Orofacial Cleft	Cleft Lip and Palate
PT_302Z9K3X	Orofacial Cleft	Cleft Palate
PT_3999ND3B	Orofacial Cleft	Cleft Palate
PT_3H79YC0T	Orofacial Cleft	Cleft Lip and Palate
PT_3NG1X1MP	Orofacial Cleft	Cleft Lip
PT_3XDR4BVB	Orofacial Cleft	Cleft Palate
PT_4KGXYRAF	Orofacial Cleft	Cleft Palate
PT_4VAP59Z2	Orofacial Cleft	Cleft Lip
PT_4WGJ5WY9	Orofacial Cleft	Cleft Lip and Palate
PT_5DWE6ETS	Orofacial Cleft	Cleft Lip and Palate
PT_5QGW0BB7	Orofacial Cleft	Cleft Lip and Palate
PT_5VQP8JBF	Orofacial Cleft	Cleft Lip and Palate
PT_5Z5NMAR8	Orofacial Cleft	Cleft Palate
PT_69SDESNN	Orofacial Cleft	Cleft Palate
PT_6EGXFFKE	Orofacial Cleft	Cleft Lip
PT_6HATJHVH	Orofacial Cleft	Cleft Lip and Palate
PT_6T0Z3XNH	Orofacial Cleft	Cleft Lip
PT_6V34DZDG	Orofacial Cleft	Cleft Lip and Palate
PT_76MZVAEB	Orofacial Cleft	Cleft Palate
PT_7SHR5H81	Orofacial Cleft	Cleft Lip and Palate
PT_9CB4JWVJ	Orofacial Cleft	Cleft Lip
PT_9DABR2YR	Orofacial Cleft	Cleft Lip
PT_9GBCW4SS	Orofacial Cleft	Cleft Palate
PT_9P91EHZN	Orofacial Cleft	Cleft Lip and Palate
PT_9W5AGHXA	Orofacial Cleft	Cleft Palate
PT_A74V76CD	Orofacial Cleft	Cleft Lip and Palate
PT_AA46AYRJ	Orofacial Cleft	Cleft Lip
PT_ASKK1QHR	Orofacial Cleft	Cleft Lip and Palate
PT_ASYSES7F	Orofacial Cleft	Cleft Lip
PT_C0SWTWC2	Orofacial Cleft	Cleft Lip and Palate
PT_D87C99FX	Orofacial Cleft	Cleft Lip and Palate
PT_DN9EJ1EF	Orofacial Cleft	Cleft Palate
PT_DNP7XSV7	Orofacial Cleft	Cleft Lip and Palate
PT_DRZ1VE3K	Orofacial Cleft	Cleft Lip and Palate
PT_EGF9450P	Orofacial Cleft	Cleft Lip and Palate
PT_EPBS4CMN	Orofacial Cleft	Cleft Palate
PT_FRQPDZW7	Orofacial Cleft	Cleft Lip
PT_GFNCEWQP	Orofacial Cleft	Cleft Lip and Palate
PT_HAX79TMJ	Orofacial Cleft	Cleft Lip and Palate
PT_J8089SEX	Orofacial Cleft	Cleft Palate
PT_KK9SZKJN	Orofacial Cleft	Cleft Lip
PT_M05E65YQ	Orofacial Cleft	Cleft Palate
PT_M0R43A63	Orofacial Cleft	Cleft Palate
PT_MC9TDHR8	Orofacial Cleft	Cleft Lip and Palate
PT_MNR2VX9Q	Orofacial Cleft	Cleft Palate
PT_MNS1803Z	Orofacial Cleft	Cleft Lip and Palate
PT_NJXE107Y	Orofacial Cleft	Cleft Lip and Palate
PT_NKD84D0M	Orofacial Cleft	Cleft Lip and Palate
PT_NSJ13RBH	Orofacial Cleft	Cleft Lip and Palate
PT_NZNWVMBT	Orofacial Cleft	Cleft Palate
PT_P561NDAT	Orofacial Cleft	Cleft Lip and Palate
PT_P860EJSW	Orofacial Cleft	Cleft Palate
PT_PCBP5JKW	Orofacial Cleft	Cleft Palate
PT_PE2EF3RR	Orofacial Cleft	Cleft Lip and Palate
PT_PHT5KE7Q	Orofacial Cleft	Cleft Palate
PT_Q11GVMQZ	Orofacial Cleft	Cleft Lip and Palate
PT_Q3S8M33D	Orofacial Cleft	Cleft Palate
PT_Q7HC1F6A	Orofacial Cleft	Cleft Lip
PT_Q9JV6WEE	Orofacial Cleft	Cleft Palate
PT_QVKNJ737	Orofacial Cleft	Cleft Lip and Palate
PT_QZ11VSNW	Orofacial Cleft	Cleft Lip and Palate
PT_R2V160VQ	Orofacial Cleft	Cleft Lip and Palate
PT_R3AVWKJA	Orofacial Cleft	Cleft Lip and Palate
PT_R3PSBY79	Orofacial Cleft	Cleft Palate
PT_R8BFJWSD	Orofacial Cleft	Cleft Palate
PT_RAA305MT	Orofacial Cleft	Cleft Lip and Palate
PT_RB38BVCW	Orofacial Cleft	Cleft Lip and Palate
PT_REN9JVQJ	Orofacial Cleft	Cleft Palate
PT_REYJHBGK	Orofacial Cleft	Cleft Lip and Palate
PT_RHYEJ8GH	Orofacial Cleft	Cleft Palate
PT_RSYE7ZDB	Orofacial Cleft	Cleft Lip and Palate
PT_RX83AH9J	Orofacial Cleft	Cleft Lip and Palate
PT_S8JJX7EM	Orofacial Cleft	Cleft Palate
PT_SAHK7569	Orofacial Cleft	Cleft Lip
PT_SQ8PJBG1	Orofacial Cleft	Cleft Palate
PT_SXCRG7JS	Orofacial Cleft	Cleft Lip
PT_T7XCRXKF	Orofacial Cleft	Cleft Lip and Palate
PT_TFC5NWX3	Orofacial Cleft	Cleft Lip and Palate
PT_V19ZYDGR	Orofacial Cleft	Cleft Palate
PT_VSB0TM28	Orofacial Cleft	Cleft Lip and Palate
PT_WHBPG86Z	Orofacial Cleft	Cleft Palate
PT_X1VN04MB	Orofacial Cleft	Cleft Lip
PT_X3S2Q13E	Orofacial Cleft	Cleft Lip and Palate
PT_XSANV9AZ	Orofacial Cleft	Cleft Lip
PT_XX75M7A6	Orofacial Cleft	Cleft Lip
PT_XZTVZY2Y	Orofacial Cleft	Cleft Lip and Palate
PT_YA7173KQ	Orofacial Cleft	Cleft Lip and Palate
PT_YF1M78JD	Orofacial Cleft	Cleft Lip and Palate
PT_YT24X114	Orofacial Cleft	Cleft Lip and Palate
PT_YZ23TMCP	Orofacial Cleft	Cleft Lip
PT_Z72BYG9W	Orofacial Cleft	Cleft Palate
PT_Z9Y9ASFR	Orofacial Cleft	Cleft Lip and Palate
PT_ZN9Y0NV5	Orofacial Cleft	Cleft Lip
PT_ZV2GG6F2	Orofacial Cleft	Cleft Palate
PT_033S8J6S	Syndromic Cranial Dysinnervation	Moebius
PT_07FJF09T	Syndromic Cranial Dysinnervation	Duane Retraction Syndrome-Horizontal Gaze Palsy
PT_07XQZBC1	Syndromic Cranial Dysinnervation	Congenital Fibrosis of the Extraocular Muscles
PT_0CANYGQ6	Syndromic Cranial Dysinnervation	Ptosis
PT_0CCC9THZ	Syndromic Cranial Dysinnervation	Congenital Fibrosis of the Extraocular Muscles
PT_0D1821Y9	Syndromic Cranial Dysinnervation	Congenital Fibrosis of the Extraocular Muscles
PT_0D34XK41	Syndromic Cranial Dysinnervation	Ptosis
PT_0HNBSS22	Syndromic Cranial Dysinnervation	Moebius
PT_0KSJMPV8	Syndromic Cranial Dysinnervation	Moebius
PT_0VWEAEEQ	Syndromic Cranial Dysinnervation	Duane Retraction Syndrome-Horizontal Gaze Palsy
PT_1C6KGDSH	Syndromic Cranial Dysinnervation	Congenital Fibrosis of the Extraocular Muscles
PT_1Q4B2NGC	Syndromic Cranial Dysinnervation	Duane Retraction Syndrome-Horizontal Gaze Palsy
PT_1R8B5JY6	Syndromic Cranial Dysinnervation	Congenital Fibrosis of the Extraocular Muscles
PT_24955F7N	Syndromic Cranial Dysinnervation	Duane Retraction Syndrome-Horizontal Gaze Palsy
PT_24A962K2	Syndromic Cranial Dysinnervation	Moebius
PT_2797NJ6D	Syndromic Cranial Dysinnervation	Duane Retraction Syndrome-Horizontal Gaze Palsy
PT_2K2QPHJH	Syndromic Cranial Dysinnervation	Congenital Fibrosis of the Extraocular Muscles
PT_2NSV425B	Syndromic Cranial Dysinnervation	Duane Retraction Syndrome-Horizontal Gaze Palsy
PT_2XK28BHA	Syndromic Cranial Dysinnervation	Duane Retraction Syndrome-Horizontal Gaze Palsy
PT_32KD7KKA	Syndromic Cranial Dysinnervation	Duane Retraction Syndrome-Horizontal Gaze Palsy
PT_34C6MZYH	Syndromic Cranial Dysinnervation	Ptosis
PT_3593NXRJ	Syndromic Cranial Dysinnervation	Duane Retraction Syndrome-Horizontal Gaze Palsy
PT_35MBW1Z5	Syndromic Cranial Dysinnervation	Duane Retraction Syndrome-Horizontal Gaze Palsy
PT_3CEJAK6Q	Syndromic Cranial Dysinnervation	Moebius
PT_40Q1HKZY	Syndromic Cranial Dysinnervation	Moebius
PT_4BGD7SKD	Syndromic Cranial Dysinnervation	Congenital Fibrosis of the Extraocular Muscles
PT_574H1QFV	Syndromic Cranial Dysinnervation	Moebius
PT_577JQTND	Syndromic Cranial Dysinnervation	Duane Retraction Syndrome-Horizontal Gaze Palsy
PT_5G1ZR8VQ	Syndromic Cranial Dysinnervation	Duane Retraction Syndrome-Horizontal Gaze Palsy
PT_5HGESSFE	Syndromic Cranial Dysinnervation	Moebius
PT_5M9NMQWC	Syndromic Cranial Dysinnervation	Duane Retraction Syndrome-Horizontal Gaze Palsy
PT_5SJXDZ32	Syndromic Cranial Dysinnervation	Congenital Fibrosis of the Extraocular Muscles
PT_6EDQ69DH	Syndromic Cranial Dysinnervation	Ptosis
PT_6V7R7T5Y	Syndromic Cranial Dysinnervation	Congenital Fibrosis of the Extraocular Muscles
PT_6X7EN4SD	Syndromic Cranial Dysinnervation	Duane Retraction Syndrome-Horizontal Gaze Palsy
PT_7322PQHA	Syndromic Cranial Dysinnervation	Duane Retraction Syndrome-Horizontal Gaze Palsy
PT_7YZTWGNY	Syndromic Cranial Dysinnervation	Moebius
PT_8MKBDADQ	Syndromic Cranial Dysinnervation	Congenital Fibrosis of the Extraocular Muscles
PT_8SVDF0V3	Syndromic Cranial Dysinnervation	Moebius
PT_92MJGTCX	Syndromic Cranial Dysinnervation	Moebius
PT_9B78MS87	Syndromic Cranial Dysinnervation	Duane Retraction Syndrome-Horizontal Gaze Palsy
PT_9B9EAABN	Syndromic Cranial Dysinnervation	Congenital Fibrosis of the Extraocular Muscles
PT_9EDH7JY2	Syndromic Cranial Dysinnervation	Moebius
PT_9WP0W2PV	Syndromic Cranial Dysinnervation	Duane Retraction Syndrome-Horizontal Gaze Palsy
PT_A5YYC420	Syndromic Cranial Dysinnervation	Congenital Fibrosis of the Extraocular Muscles
PT_AX0PAMDV	Syndromic Cranial Dysinnervation	Ptosis
PT_AXN0W87J	Syndromic Cranial Dysinnervation	Duane Retraction Syndrome-Horizontal Gaze Palsy
PT_B0DD58DG	Syndromic Cranial Dysinnervation	Congenital Fibrosis of the Extraocular Muscles
PT_B0S36TPZ	Syndromic Cranial Dysinnervation	Duane Retraction Syndrome-Horizontal Gaze Palsy
PT_B8F4C49K	Syndromic Cranial Dysinnervation	Congenital Fibrosis of the Extraocular Muscles
PT_BGKBJ0JS	Syndromic Cranial Dysinnervation	Ptosis
PT_BHSBZEVG	Syndromic Cranial Dysinnervation	Moebius
PT_BKQY7AME	Syndromic Cranial Dysinnervation	Cingulate, Frontal and Parietal Cortical Dysfunction
PT_BRJ64YZ5	Syndromic Cranial Dysinnervation	Duane Retraction Syndrome-Horizontal Gaze Palsy
PT_BSX6DKM3	Syndromic Cranial Dysinnervation	Congenital Fibrosis of the Extraocular Muscles
PT_BVT2D3AH	Syndromic Cranial Dysinnervation	Moebius
PT_BYY10AR1	Syndromic Cranial Dysinnervation	Cingulate, Frontal and Parietal Cortical Dysfunction
PT_C5D8PRRJ	Syndromic Cranial Dysinnervation	Ptosis
PT_CM3D2F67	Syndromic Cranial Dysinnervation	Duane Retraction Syndrome-Horizontal Gaze Palsy
PT_CNSMFWYH	Syndromic Cranial Dysinnervation	Cingulate, Frontal and Parietal Cortical Dysfunction
PT_CS0K8JXN	Syndromic Cranial Dysinnervation	Moebius
PT_CVP6FHCT	Syndromic Cranial Dysinnervation	Moebius
PT_CYNZ3EMR	Syndromic Cranial Dysinnervation	Congenital Fibrosis of the Extraocular Muscles
PT_D3NY6P9A	Syndromic Cranial Dysinnervation	Congenital Fibrosis of the Extraocular Muscles
PT_D5NHEFAB	Syndromic Cranial Dysinnervation	Congenital Fibrosis of the Extraocular Muscles
PT_DDCEJZ34	Syndromic Cranial Dysinnervation	Ptosis
PT_DDE7CNZK	Syndromic Cranial Dysinnervation	Moebius
PT_DF7ZSCV6	Syndromic Cranial Dysinnervation	Congenital Fibrosis of the Extraocular Muscles
PT_DHBGR63W	Syndromic Cranial Dysinnervation	Duane Retraction Syndrome-Horizontal Gaze Palsy
PT_DM6CAEBB	Syndromic Cranial Dysinnervation	Ptosis
PT_DV6MM6A5	Syndromic Cranial Dysinnervation	Congenital Fibrosis of the Extraocular Muscles
PT_DVN346NT	Syndromic Cranial Dysinnervation	Moebius
PT_DZXCAEJ9	Syndromic Cranial Dysinnervation	Congenital Fibrosis of the Extraocular Muscles
PT_E45SWQAP	Syndromic Cranial Dysinnervation	Duane Retraction Syndrome-Horizontal Gaze Palsy
PT_E6KV9GYW	Syndromic Cranial Dysinnervation	Moebius
PT_E78A0C0B	Syndromic Cranial Dysinnervation	Moebius
PT_E97EAE47	Syndromic Cranial Dysinnervation	Moebius
PT_E9A580WJ	Syndromic Cranial Dysinnervation	Moebius
PT_E9FT9QCT	Syndromic Cranial Dysinnervation	Moebius
PT_ES74E4P1	Syndromic Cranial Dysinnervation	Congenital Fibrosis of the Extraocular Muscles
PT_ETY2QXTT	Syndromic Cranial Dysinnervation	Duane Retraction Syndrome-Horizontal Gaze Palsy
PT_EZ1E9P9V	Syndromic Cranial Dysinnervation	Duane Retraction Syndrome-Horizontal Gaze Palsy
PT_EZFFS07Q	Syndromic Cranial Dysinnervation	Moebius
PT_F8Q0XCC2	Syndromic Cranial Dysinnervation	Moebius
PT_FZQBH5PR	Syndromic Cranial Dysinnervation	Moebius
PT_G0VMMJCT	Syndromic Cranial Dysinnervation	Moebius
PT_G81VGF53	Syndromic Cranial Dysinnervation	Duane Retraction Syndrome-Horizontal Gaze Palsy
PT_G82YNYV9	Syndromic Cranial Dysinnervation	Moebius
PT_G8EV9N55	Syndromic Cranial Dysinnervation	Moebius
PT_GFDGK704	Syndromic Cranial Dysinnervation	Moebius
PT_GPFJBD9N	Syndromic Cranial Dysinnervation	Congenital Fibrosis of the Extraocular Muscles
PT_GV9YEQHJ	Syndromic Cranial Dysinnervation	Cingulate, Frontal and Parietal Cortical Dysfunction
PT_H0RA6KV7	Syndromic Cranial Dysinnervation	Duane Retraction Syndrome-Horizontal Gaze Palsy
PT_H3HBM1JX	Syndromic Cranial Dysinnervation	Duane Retraction Syndrome-Horizontal Gaze Palsy
PT_H634YREM	Syndromic Cranial Dysinnervation	Ptosis
PT_HH5QENHZ	Syndromic Cranial Dysinnervation	Duane Retraction Syndrome-Horizontal Gaze Palsy
PT_HHDGYGXM	Syndromic Cranial Dysinnervation	Congenital Fibrosis of the Extraocular Muscles
PT_HQ1Y7RQ0	Syndromic Cranial Dysinnervation	Duane Retraction Syndrome-Horizontal Gaze Palsy
PT_J125ZZKK	Syndromic Cranial Dysinnervation	Congenital Fibrosis of the Extraocular Muscles
PT_JEGKMNFJ	Syndromic Cranial Dysinnervation	Duane Retraction Syndrome-Horizontal Gaze Palsy
PT_JFJCMNVF	Syndromic Cranial Dysinnervation	Ptosis
PT_JHXB9277	Syndromic Cranial Dysinnervation	Ptosis
PT_JK7N34RF	Syndromic Cranial Dysinnervation	Moebius
PT_JQ939GH5	Syndromic Cranial Dysinnervation	Ptosis
PT_JSYW9DF3	Syndromic Cranial Dysinnervation	Congenital Fibrosis of the Extraocular Muscles
PT_K23C6WXK	Syndromic Cranial Dysinnervation	Congenital Fibrosis of the Extraocular Muscles
PT_K24S0Y0D	Syndromic Cranial Dysinnervation	Ptosis
PT_K512BAKP	Syndromic Cranial Dysinnervation	Moebius
PT_KAJPVRHN	Syndromic Cranial Dysinnervation	Ptosis
PT_KJ31D2X9	Syndromic Cranial Dysinnervation	Cingulate, Frontal and Parietal Cortical Dysfunction
PT_KX4J5JWX	Syndromic Cranial Dysinnervation	Duane Retraction Syndrome-Horizontal Gaze Palsy
PT_M5QDCS3D	Syndromic Cranial Dysinnervation	Moebius
PT_MNZ1S21J	Syndromic Cranial Dysinnervation	Congenital Fibrosis of the Extraocular Muscles
PT_MWMJCETX	Syndromic Cranial Dysinnervation	Moebius
PT_N6KMWVPH	Syndromic Cranial Dysinnervation	Moebius
PT_NG616ZR7	Syndromic Cranial Dysinnervation	Moebius
PT_NJAQR2PD	Syndromic Cranial Dysinnervation	Duane Retraction Syndrome-Horizontal Gaze Palsy
PT_NV3CCK87	Syndromic Cranial Dysinnervation	Duane Retraction Syndrome-Horizontal Gaze Palsy
PT_P9R8SYMB	Syndromic Cranial Dysinnervation	Moebius
PT_PB9B2BDS	Syndromic Cranial Dysinnervation	Congenital Fibrosis of the Extraocular Muscles
PT_PBVKZCS6	Syndromic Cranial Dysinnervation	Duane Retraction Syndrome-Horizontal Gaze Palsy
PT_Q242W9YY	Syndromic Cranial Dysinnervation	Congenital Fibrosis of the Extraocular Muscles
PT_Q2H7FBEW	Syndromic Cranial Dysinnervation	Duane Retraction Syndrome-Horizontal Gaze Palsy
PT_Q3ZPX5HK	Syndromic Cranial Dysinnervation	Moebius
PT_QA254K2D	Syndromic Cranial Dysinnervation	Moebius
PT_QD29C6WN	Syndromic Cranial Dysinnervation	Duane Retraction Syndrome-Horizontal Gaze Palsy
PT_QE4XGC7J	Syndromic Cranial Dysinnervation	Duane Retraction Syndrome-Horizontal Gaze Palsy
PT_QGG5SVJW	Syndromic Cranial Dysinnervation	Moebius
PT_QJWN3JH0	Syndromic Cranial Dysinnervation	Congenital Fibrosis of the Extraocular Muscles
PT_QSTADS6S	Syndromic Cranial Dysinnervation	Duane Retraction Syndrome-Horizontal Gaze Palsy
PT_QV69SC59	Syndromic Cranial Dysinnervation	Moebius
PT_QZT1XVPE	Syndromic Cranial Dysinnervation	Congenital Fibrosis of the Extraocular Muscles
PT_QZZ2X4NS	Syndromic Cranial Dysinnervation	Duane Retraction Syndrome-Horizontal Gaze Palsy
PT_R9YTRGTD	Syndromic Cranial Dysinnervation	Moebius
PT_RZ01MT6T	Syndromic Cranial Dysinnervation	Moebius
PT_S50WBAHJ	Syndromic Cranial Dysinnervation	Moebius
PT_SCJZ7VH5	Syndromic Cranial Dysinnervation	Duane Retraction Syndrome-Horizontal Gaze Palsy
PT_SJ3HN20A	Syndromic Cranial Dysinnervation	Moebius
PT_SP7NHKMF	Syndromic Cranial Dysinnervation	Congenital Fibrosis of the Extraocular Muscles
PT_SQ7KAQYY	Syndromic Cranial Dysinnervation	Moebius
PT_T3BZ6Q4X	Syndromic Cranial Dysinnervation	Ptosis
PT_TM52RPW3	Syndromic Cranial Dysinnervation	Congenital Fibrosis of the Extraocular Muscles
PT_TSGRR6PW	Syndromic Cranial Dysinnervation	Ptosis
PT_TTA3GAAQ	Syndromic Cranial Dysinnervation	Congenital Fibrosis of the Extraocular Muscles
PT_TTCF53C8	Syndromic Cranial Dysinnervation	Congenital Fibrosis of the Extraocular Muscles
PT_TTR26M38	Syndromic Cranial Dysinnervation	Congenital Fibrosis of the Extraocular Muscles
PT_TXPV68FM	Syndromic Cranial Dysinnervation	Moebius
PT_TZXWC5FW	Syndromic Cranial Dysinnervation	Congenital Fibrosis of the Extraocular Muscles
PT_V6WNMQRY	Syndromic Cranial Dysinnervation	Moebius
PT_VD1Q5GB0	Syndromic Cranial Dysinnervation	Congenital Fibrosis of the Extraocular Muscles
PT_VJ32TS2J	Syndromic Cranial Dysinnervation	Congenital Fibrosis of the Extraocular Muscles
PT_VV9NRYS9	Syndromic Cranial Dysinnervation	Moebius
PT_VVN0HZ1P	Syndromic Cranial Dysinnervation	Congenital Fibrosis of the Extraocular Muscles
PT_VY4H08T5	Syndromic Cranial Dysinnervation	Duane Retraction Syndrome-Horizontal Gaze Palsy
PT_WGE03TVK	Syndromic Cranial Dysinnervation	Congenital Fibrosis of the Extraocular Muscles
PT_WGTBQVGB	Syndromic Cranial Dysinnervation	Moebius
PT_WKB4AZ87	Syndromic Cranial Dysinnervation	Duane Retraction Syndrome-Horizontal Gaze Palsy
PT_WRYF137H	Syndromic Cranial Dysinnervation	Congenital Fibrosis of the Extraocular Muscles
PT_X3ZRRMDJ	Syndromic Cranial Dysinnervation	Moebius
PT_X7BXCV0D	Syndromic Cranial Dysinnervation	Duane Retraction Syndrome-Horizontal Gaze Palsy
PT_X7PHRVV2	Syndromic Cranial Dysinnervation	Duane Retraction Syndrome-Horizontal Gaze Palsy
PT_XA2XC234	Syndromic Cranial Dysinnervation	Congenital Fibrosis of the Extraocular Muscles
PT_XMXJXDW4	Syndromic Cranial Dysinnervation	Ptosis
PT_Y8XSXMMJ	Syndromic Cranial Dysinnervation	Ptosis
PT_YJDXDG6T	Syndromic Cranial Dysinnervation	Congenital Fibrosis of the Extraocular Muscles
PT_YQ961XXX	Syndromic Cranial Dysinnervation	Cingulate, Frontal and Parietal Cortical Dysfunction
PT_YTHNZ0QF	Syndromic Cranial Dysinnervation	Duane Retraction Syndrome-Horizontal Gaze Palsy
PT_YXTNJEC1	Syndromic Cranial Dysinnervation	Congenital Fibrosis of the Extraocular Muscles
PT_ZFRCKZNH	Syndromic Cranial Dysinnervation	Congenital Fibrosis of the Extraocular Muscles
PT_ZG9TSBZ4	Syndromic Cranial Dysinnervation	Duane Retraction Syndrome-Horizontal Gaze Palsy
PT_ZHYPDMWP	Syndromic Cranial Dysinnervation	Congenital Fibrosis of the Extraocular Muscles
PT_ZZ6WEWGF	Syndromic Cranial Dysinnervation	Duane Retraction Syndrome-Horizontal Gaze Palsy

## Sheet: Table 2
Supplementary Table 2. Complete list of potentially damaging heterozygous variants that were identified as part of a CH variant, the genes and disease(s) they were identified in, and the number of samples with each heterozygous variant.
Gene	Chromosome	Start Position	rsID	Variant Type	Variant Supertype	Disease	Number of Samples with Heterozygous Variant per Disease	Total Samples with a Compound Heterozygous Variant per Disease	Percentage of Samples with Heterozygous Variant per Disease
ABCC12	chr16	48174765	rs141807269	Heterozygous	Compound Heterozygous	Ewing Sarcoma	1	24	4.16667
ABCC12	chr16	48139232	rs151150316	Heterozygous		Ewing Sarcoma	1	24	4.16667
ANKK1	chr11	113266080	rs139841238	Heterozygous	Compound Heterozygous	Congenital Heart Defects	1	63	1.5873
ANKK1	chr11	113270660	rs202222056	Heterozygous		Congenital Heart Defects	1	63	1.5873
ANKRD30A	chr10	37419292	rs116939015	Heterozygous	Compound Heterozygous	Congenital Heart Defects	1	63	1.5873
ANKRD30A	chr10	37478486	rs61865167	Heterozygous		Congenital Heart Defects	1	63	1.5873
ANKRD30A	chr10	37419292	rs116939015	Heterozygous	Compound Heterozygous	Syndromic Cranial Dysinnervation	1	15	6.66667
ANKRD30A	chr10	37478486	rs61865167	Heterozygous		Syndromic Cranial Dysinnervation	1	15	6.66667
BPHL	chr6	3127644	rs2231365	Heterozygous	Compound Heterozygous	Congenital Heart Defects	1	63	1.5873
BPHL	chr6	3140742	rs2231369	Heterozygous		Congenital Heart Defects	1	63	1.5873
C17orf77	chr17	72588806	rs545652	Heterozygous	Compound Heterozygous	Congenital Heart Defects	2	63	3.1746
C17orf77	chr17	72588438	rs79556281	Heterozygous		Congenital Heart Defects	2	63	3.1746
C17orf77	chr17	72588806	rs545652	Heterozygous	Compound Heterozygous	Disorders of Sex Development	1	9	11.1111
C17orf77	chr17	72588438	rs79556281	Heterozygous		Disorders of Sex Development	1	9	11.1111
C17orf77	chr17	72588806	rs545652	Heterozygous	Compound Heterozygous	Neuroblastoma	1	26	3.84615
C17orf77	chr17	72588438	rs79556281	Heterozygous		Neuroblastoma	1	26	3.84615
CCDC7	chr10	32780873	rs374291544	Heterozygous	Compound Heterozygous	Disorders of Sex Development	1	9	11.1111
CCDC7	chr10	32807434	rs41276068	Heterozygous		Disorders of Sex Development	1	9	11.1111
CES5A	chr16	55903554	rs13338754	Heterozygous	Compound Heterozygous	Congenital Heart Defects	1	63	1.5873
CES5A	chr16	55905676	rs72810507	Heterozygous		Congenital Heart Defects	1	63	1.5873
DHDH	chr19	49445774	rs10423255	Heterozygous	Compound Heterozygous	Orofacial Cleft	1	7	14.2857
DHDH	chr19	49436980	rs61742557	Heterozygous		Orofacial Cleft	1	7	14.2857
DHDH	chr19	49445774	rs10423255	Heterozygous	Compound Heterozygous	Syndromic Cranial Dysinnervation	1	15	6.66667
DHDH	chr19	49436980	rs61742557	Heterozygous		Syndromic Cranial Dysinnervation	1	15	6.66667
FCRL6	chr1	159778798	rs145922130	Heterozygous	Compound Heterozygous	Syndromic Cranial Dysinnervation	1	15	6.66667
FCRL6	chr1	159785413	rs61823162	Heterozygous		Syndromic Cranial Dysinnervation	1	15	6.66667
FUT2	chr19	49206817	rs1800028	Heterozygous	Compound Heterozygous	Ewing Sarcoma	1	24	4.16667
FUT2	chr19	49206674	rs601338	Heterozygous		Ewing Sarcoma	1	24	4.16667
GBGT1	chr9	136029336	rs143311339	Heterozygous	Compound Heterozygous	Neuroblastoma	1	26	3.84615
GBGT1	chr9	136029645	rs35898523	Heterozygous		Neuroblastoma	1	26	3.84615
GUCA1C	chr3	108634973	rs10933973	Heterozygous	Compound Heterozygous	Ewing Sarcoma	1	24	4.16667
GUCA1C	chr3	108672558	rs143174402	Heterozygous		Ewing Sarcoma	1	24	4.16667
GUCA1C	chr3	108634973	rs10933973	Heterozygous	Compound Heterozygous	Neuroblastoma	1	26	3.84615
GUCA1C	chr3	108672558	rs143174402	Heterozygous		Neuroblastoma	1	26	3.84615
GUCA1C	chr3	108634973	rs10933973	Heterozygous	Compound Heterozygous	Orofacial Cleft	1	7	14.2857
GUCA1C	chr3	108672558	rs143174402	Heterozygous		Orofacial Cleft	1	7	14.2857
HMCN2	chr9	133302892	rs114784373	Heterozygous	Compound Heterozygous	Congenital Heart Defects	1	63	1.5873
HMCN2	chr9	133069741	rs143378550	Heterozygous		Congenital Heart Defects	1	63	1.5873
IDO2	chr8	39847312	rs151088117	Heterozygous	Compound Heterozygous	Congenital Heart Defects	1	63	1.5873
IDO2	chr8	39847306	rs199869245	Heterozygous		Congenital Heart Defects	1	63	1.5873
IDO2	chr8	39872935	rs4503083	Heterozygous		Congenital Heart Defects	2	63	3.1746
IFIH1	chr2	163136505	rs35337543	Heterozygous	Compound Heterozygous	Neuroblastoma	1	26	3.84615
IFIH1	chr2	163134090	rs35744605	Heterozygous		Neuroblastoma	1	26	3.84615
KCNJ12	chr17	21319849	rs144702327	Heterozygous	Compound Heterozygous	Congenital Heart Defects	1	63	1.5873
KCNJ12	chr17	21319873	rs200772314	Heterozygous		Congenital Heart Defects	1	63	1.5873
KRTAP4-7	chr17	39240563	rs193005959	Heterozygous	Compound Heterozygous	Congenital Heart Defects	1	63	1.5873
KRTAP4-7	chr17	39240615	rs200444094	Heterozygous		Congenital Heart Defects	1	63	1.5873
LRRC9	chr14	60474859	rs35427175	Heterozygous	Compound Heterozygous	Neuroblastoma	1	26	3.84615
LRRC9	chr14	60494679	rs368587449	Heterozygous		Neuroblastoma	1	26	3.84615
MMP10	chr11	102643604	rs147267769	Heterozygous	Compound Heterozygous	Congenital Heart Defects	1	63	1.5873
MMP10	chr11	102649482	rs17860955	Heterozygous		Congenital Heart Defects	1	63	1.5873
MMP10	chr11	102643604	rs147267769	Heterozygous	Compound Heterozygous	Ewing Sarcoma	1	24	4.16667
MMP10	chr11	102649482	rs17860955	Heterozygous		Ewing Sarcoma	1	24	4.16667
MROH2B	chr5	41061715	rs1023840	Heterozygous	Compound Heterozygous	Congenital Heart Defects	1	63	1.5873
MROH2B	chr5	41039548	rs373583874	Heterozygous		Congenital Heart Defects	1	63	1.5873
NPSR1	chr7	34888110	rs77892941	Heterozygous	Compound Heterozygous	Congenital Heart Defects	1	63	1.5873
NPSR1	chr7	34917740	rs7809642	Heterozygous		Congenital Heart Defects	1	63	1.5873
OPRM1	chr6	154360569	rs17174638	Heterozygous	Compound Heterozygous	Congenital Heart Defects	1	63	1.5873
OPRM1	chr6	154567863	rs34427887	Heterozygous		Congenital Heart Defects	1	63	1.5873
PKHD1L1	chr8	110472066	rs17368310	Heterozygous	Compound Heterozygous	Ewing Sarcoma	1	24	4.16667
PKHD1L1	chr8	110464510	rs72687022	Heterozygous		Ewing Sarcoma	1	24	4.16667
PKHD1L1	chr8	110472066	rs17368310	Heterozygous	Compound Heterozygous	Orofacial Cleft	2	7	28.5714
PKHD1L1	chr8	110464510	rs72687022	Heterozygous		Orofacial Cleft	2	7	28.5714
PRB4	chr12	11461802	rs12829245	Heterozygous	Compound Heterozygous	Adolescent Idiopathic Scoliosis	1	2	50
PRB4	chr12	11461154	rs7297795	Heterozygous		Adolescent Idiopathic Scoliosis	1	2	50
PRB4	chr12	11461802	rs12829245	Heterozygous	Compound Heterozygous	Congenital Heart Defects	2	63	3.1746
PRB4	chr12	11461154	rs7297795	Heterozygous		Congenital Heart Defects	2	63	3.1746
PRB4	chr12	11461802	rs12829245	Heterozygous	Compound Heterozygous	Ewing Sarcoma	2	24	8.33333
PRB4	chr12	11461154	rs7297795	Heterozygous		Ewing Sarcoma	2	24	8.33333
PRB4	chr12	11461802	rs12829245	Heterozygous	Compound Heterozygous	Syndromic Cranial Dysinnervation	3	15	20
PRB4	chr12	11461154	rs7297795	Heterozygous		Syndromic Cranial Dysinnervation	3	15	20
ULBP3	chr6	150387059	rs34672740	Heterozygous	Compound Heterozygous	Congenital Heart Defects	1	63	1.5873
ULBP3	chr6	150390149	rs72501734	Heterozygous		Congenital Heart Defects	1	63	1.5873

## Sheet: Table 3
Supplementary Table 3. Complete list of potentially damaging HA variants, the genes and disease(s) they were identified in, and the number of samples with each HA variant.
Gene	Chromosome	Start Position	rsID	Variant Type	Disease	Number of Samples with Homozygous Alternate Variant per Disease	Total Samples with a Homozygous Alternate Variant per Disease	Percentage of Samples with Homozygous Alternate Variant per Disease
ABCC12	chr16	48130781	rs36102575	Homozygous Alternate	Ewing Sarcoma	1	54	1.85185
ABHD14B	chr3	52005638	rs114730569	Homozygous Alternate	Congenital Heart Defects	1	193	0.518135
AC009134.1	chr16	13297348	rs12444395	Homozygous Alternate	Disorders of Sex Development	1	20	5
AC009134.1	chr16	13297348	rs12444395	Homozygous Alternate	Ewing Sarcoma	1	54	1.85185
AC074389.6	chr7	1733474	rs117250982	Homozygous Alternate	Congenital Heart Defects	1	193	0.518135
AC104809.3	chr2	241872327	rs34108597	Homozygous Alternate	Neuroblastoma	1	53	1.88679
AC137056.1	chr16	20499710	rs79632868	Homozygous Alternate	Congenital Heart Defects	1	193	0.518135
ACSM4	chr12	7475081	rs7485773	Homozygous Alternate	Congenital Heart Defects	2	193	1.03627
ACTG1	chr17	79477356	rs1140892	Homozygous Alternate	Syndromic Cranial Dysinnervation	2	36	5.55556
ACTG1	chr17	79477356	rs1140892	Homozygous Alternate	Ewing Sarcoma	1	54	1.85185
ACTR3C	chr7	149983566	rs78661149	Homozygous Alternate	Syndromic Cranial Dysinnervation	1	36	2.77778
ACTR3C	chr7	149983566	rs78661149	Homozygous Alternate	Congenital Heart Defects	2	193	1.03627
ADTRP	chr6	11770262	rs184497023	Homozygous Alternate	Congenital Heart Defects	1	193	0.518135
AL050302.1	chr21	14743895	rs574648443	Homozygous Alternate	Disorders of Sex Development	1	20	5
ANKRD30A	chr10	37478486	rs61865167	Homozygous Alternate	Adolescent Idiopathic Scoliosis	1	4	25
ANKRD30A	chr10	37478486	rs61865167	Homozygous Alternate	Syndromic Cranial Dysinnervation	1	36	2.77778
ANKRD30A	chr10	37478486	rs61865167	Homozygous Alternate	Congenital Heart Defects	2	193	1.03627
ANXA9	chr1	150955582	rs267731	Homozygous Alternate	Syndromic Cranial Dysinnervation	1	36	2.77778
ANXA9	chr1	150955582	rs267731	Homozygous Alternate	Ewing Sarcoma	1	54	1.85185
ANXA9	chr1	150955582	rs267731	Homozygous Alternate	Congenital Heart Defects	1	193	0.518135
ARHGAP17	chr16	24940933	rs74015789	Homozygous Alternate	Congenital Heart Defects	1	193	0.518135
ASB16	chr17	42254454	rs564483576	Homozygous Alternate	Disorders of Sex Development	1	20	5
AXDND1	chr1	179504070	rs144482791	Homozygous Alternate	Disorders of Sex Development	1	20	5
BPIFA2	chr20	31756954	rs17124277	Homozygous Alternate	Congenital Heart Defects	1	193	0.518135
BPIFB3	chr20	31659102	rs146981368	Homozygous Alternate	Congenital Heart Defects	1	193	0.518135
BTN3A2	chr6	26370833	rs58367598	Homozygous Alternate	Orofacial Cleft	1	19	5.26316
BTN3A2	chr6	26370833	rs58367598	Homozygous Alternate	Syndromic Cranial Dysinnervation	1	36	2.77778
BTN3A2	chr6	26370833	rs58367598	Homozygous Alternate	Congenital Heart Defects	2	193	1.03627
BTNL2	chr6	32362521	rs28362675	Homozygous Alternate	Congenital Heart Defects	1	193	0.518135
C11orf40	chr11	4598956	rs79448530	Homozygous Alternate	Syndromic Cranial Dysinnervation	1	36	2.77778
C11orf40	chr11	4598956	rs79448530	Homozygous Alternate	Neuroblastoma	2	53	3.77358
C11orf40	chr11	4598956	rs79448530	Homozygous Alternate	Ewing Sarcoma	2	54	3.7037
C14orf105	chr14	57947421	rs34960436	Homozygous Alternate	Orofacial Cleft	1	19	5.26316
C14orf105	chr14	57947421	rs34960436	Homozygous Alternate	Neuroblastoma	1	53	1.88679
C17orf77	chr17	72588438	rs79556281	Homozygous Alternate	Congenital Heart Defects	1	193	0.518135
C18orf56	chr18	658170	rs28602966	Homozygous Alternate	Ewing Sarcoma	1	54	1.85185
C18orf56	chr18	658170	rs28602966	Homozygous Alternate	Congenital Heart Defects	1	193	0.518135
C1orf167	chr1	11844520	rs41275466	Homozygous Alternate	Syndromic Cranial Dysinnervation	1	36	2.77778
C1orf167	chr1	11844520	rs41275466	Homozygous Alternate	Ewing Sarcoma	1	54	1.85185
C1orf167	chr1	11844520	rs41275466	Homozygous Alternate	Congenital Heart Defects	1	193	0.518135
C1orf227	chr1	213009383	rs80161538	Homozygous Alternate	Congenital Heart Defects	2	193	1.03627
C6orf226	chr6	42858524	rs61732354	Homozygous Alternate	Congenital Heart Defects	1	193	0.518135
CCDC125	chr5	68616079	rs10471773	Homozygous Alternate	Syndromic Cranial Dysinnervation	1	36	2.77778
CCDC153	chr11	119064572	rs76799613	Homozygous Alternate	Neuroblastoma	1	53	1.88679
CCDC158	chr4	77296802	rs7686674	Homozygous Alternate	Congenital Heart Defects	1	193	0.518135
CCDC67	chr11	93141472	rs76382603	Homozygous Alternate	Disorders of Sex Development	1	20	5
CCND3	chr6	41903798	rs33966734	Homozygous Alternate	Ewing Sarcoma	1	54	1.85185
CCND3	chr6	41903798	rs33966734	Homozygous Alternate	Congenital Heart Defects	2	193	1.03627
CFHR3	chr1	196757530	rs138839071	Homozygous Alternate	Congenital Heart Defects	1	193	0.518135
CLEC17A	chr19	14705363	rs199917925	Homozygous Alternate	Congenital Heart Defects	1	193	0.518135
CLYBL	chr13	100518634	rs41281112	Homozygous Alternate	Syndromic Cranial Dysinnervation	1	36	2.77778
CLYBL	chr13	100518634	rs41281112	Homozygous Alternate	Neuroblastoma	1	53	1.88679
COL28A1	chr7	7420436	rs146560754	Homozygous Alternate	Congenital Heart Defects	1	193	0.518135
COL6A5	chr3	130159330	rs2201717	Homozygous Alternate	Congenital Heart Defects	1	193	0.518135
COL9A2	chr1	40773150	rs12077871	Homozygous Alternate	Syndromic Cranial Dysinnervation	1	36	2.77778
COL9A2	chr1	40773150	rs12077871	Homozygous Alternate	Congenital Heart Defects	2	193	1.03627
COQ10A	chr12	56660905	rs60542959	Homozygous Alternate	Neuroblastoma	1	53	1.88679
COQ10A	chr12	56660905	rs60542959	Homozygous Alternate	Ewing Sarcoma	1	54	1.85185
COQ10A	chr12	56660905	rs60542959	Homozygous Alternate	Congenital Heart Defects	1	193	0.518135
COQ2	chr4	84206004	rs112033303	Homozygous Alternate	Orofacial Cleft	1	19	5.26316
COQ2	chr4	84206004	rs112033303	Homozygous Alternate	Disorders of Sex Development	1	20	5
CTD-2368P22.1	chr19	58514136	rs200217315	Homozygous Alternate	Neuroblastoma	1	53	1.88679
CTD-2368P22.1	chr19	58514136	rs200217315	Homozygous Alternate	Ewing Sarcoma	2	54	3.7037
CYP2A7	chr19	41381683	rs58682606	Homozygous Alternate	Disorders of Sex Development	1	20	5
CYP2A7	chr19	41381683	rs58682606	Homozygous Alternate	Neuroblastoma	1	53	1.88679
CYP2A7	chr19	41381683	rs58682606	Homozygous Alternate	Ewing Sarcoma	1	54	1.85185
CYP2A7	chr19	41381683	rs58682606	Homozygous Alternate	Congenital Heart Defects	3	193	1.5544
DONSON	chr21	34950699	rs147521584	Homozygous Alternate	Disorders of Sex Development	1	20	5
DPP4	chr2	162904013	rs116302758	Homozygous Alternate	Congenital Heart Defects	2	193	1.03627
DUOX1	chr15	45436245	rs143304688	Homozygous Alternate	Syndromic Cranial Dysinnervation	1	36	2.77778
DYDC2	chr10	82122705	rs7903783	Homozygous Alternate	Congenital Heart Defects	1	193	0.518135
EIF1	chr17	39847154	rs1057988	Homozygous Alternate	Congenital Heart Defects	1	193	0.518135
ENDOV	chr17	78396004	rs41298712	Homozygous Alternate	Disorders of Sex Development	1	20	5
ENPEP	chr4	111431444	rs33966350	Homozygous Alternate	Ewing Sarcoma	1	54	1.85185
ENPP7	chr17	77707453	rs12453180	Homozygous Alternate	Disorders of Sex Development	1	20	5
ENPP7	chr17	77707453	rs12453180	Homozygous Alternate	Ewing Sarcoma	1	54	1.85185
ENPP7	chr17	77707453	rs12453180	Homozygous Alternate	Congenital Heart Defects	1	193	0.518135
FOLR3	chr11	71850194	rs146299137	Homozygous Alternate	Syndromic Cranial Dysinnervation	1	36	2.77778
GJB4	chr1	35227239	rs149110828	Homozygous Alternate	Orofacial Cleft	1	19	5.26316
GJE1	chr6	142456041	rs41289831	Homozygous Alternate	Syndromic Cranial Dysinnervation	1	36	2.77778
GNLY	chr2	85921552	rs10181739	Homozygous Alternate	Congenital Heart Defects	2	193	1.03627
GOLGA6C	chr15	75562499	rs149579877	Homozygous Alternate	Neuroblastoma	1	53	1.88679
GOLGA6L6	chr15	20739922	rs555447511	Homozygous Alternate	Neuroblastoma	1	53	1.88679
GOLGA6L6	chr15	20739922	rs555447511	Homozygous Alternate	Congenital Heart Defects	1	193	0.518135
GRIA2	chr4	158142820	rs79163474	Homozygous Alternate	Ewing Sarcoma	1	54	1.85185
GRK4	chr4	3009536	rs117478149	Homozygous Alternate	Ewing Sarcoma	1	54	1.85185
GRK4	chr4	3009536	rs117478149	Homozygous Alternate	Congenital Heart Defects	1	193	0.518135
GUF1	chr4	44688041	rs141526764	Homozygous Alternate	Congenital Heart Defects	1	193	0.518135
GYPB	chr4	144922415	rs189622883	Homozygous Alternate	Congenital Heart Defects	1	193	0.518135
HYI	chr1	43917098	rs79439514	Homozygous Alternate	Congenital Heart Defects	1	193	0.518135
IDI2	chr10	1065710	rs1044261	Homozygous Alternate	Neuroblastoma	1	53	1.88679
IDI2	chr10	1065710	rs1044261	Homozygous Alternate	Congenital Heart Defects	1	193	0.518135
IFIH1	chr2	163136505	rs35337543	Homozygous Alternate	Neuroblastoma	1	53	1.88679
IGF2	chr11	2161530	rs149483638	Homozygous Alternate	Congenital Heart Defects	1	193	0.518135
IGHV2-70	chr14	107178956	rs564269968	Homozygous Alternate	Adolescent Idiopathic Scoliosis	1	4	25
IGHV2-70	chr14	107178956	rs564269968	Homozygous Alternate	Orofacial Cleft	1	19	5.26316
IGHV2-70	chr14	107178956	rs564269968	Homozygous Alternate	Disorders of Sex Development	1	20	5
IGHV2-70	chr14	107178956	rs564269968	Homozygous Alternate	Ewing Sarcoma	1	54	1.85185
IGHV2-70	chr14	107178956	rs564269968	Homozygous Alternate	Congenital Heart Defects	3	193	1.5544
IGKV3D-15	chr2	90154255	rs71241757	Homozygous Alternate	Disorders of Sex Development	1	20	5
IGKV3D-15	chr2	90154255	rs71241757	Homozygous Alternate	Congenital Heart Defects	3	193	1.5544
IGLV4-69	chr22	22385399	rs117052129	Homozygous Alternate	Disorders of Sex Development	1	20	5
KIAA1755	chr20	36869005	rs41282820	Homozygous Alternate	Ewing Sarcoma	1	54	1.85185
KNG1	chr3	186461524	rs76438938	Homozygous Alternate	Congenital Heart Defects	2	193	1.03627
KRT31	chr17	39551099	rs117612447	Homozygous Alternate	Congenital Heart Defects	1	193	0.518135
KRT83	chr12	52711747	rs146753414	Homozygous Alternate	Disorders of Sex Development	1	20	5
KRTAP4-7	chr17	39240563	rs193005959	Homozygous Alternate	Disorders of Sex Development	1	20	5
KRTAP4-8	chr17	39254247	rs137943557	Homozygous Alternate	Neuroblastoma	1	53	1.88679
KRTAP4-8	chr17	39254247	rs137943557	Homozygous Alternate	Congenital Heart Defects	1	193	0.518135
LAIR2	chr19	55019261	rs61737751	Homozygous Alternate	Orofacial Cleft	1	19	5.26316
LAIR2	chr19	55019261	rs61737751	Homozygous Alternate	Syndromic Cranial Dysinnervation	1	36	2.77778
LAIR2	chr19	55019261	rs61737751	Homozygous Alternate	Neuroblastoma	1	53	1.88679
LAIR2	chr19	55019261	rs61737751	Homozygous Alternate	Ewing Sarcoma	1	54	1.85185
LILRA1	chr19	55107223	rs150508449	Homozygous Alternate	Orofacial Cleft	1	19	5.26316
LILRA1	chr19	55107223	rs150508449	Homozygous Alternate	Neuroblastoma	1	53	1.88679
LILRA1	chr19	55107223	rs150508449	Homozygous Alternate	Ewing Sarcoma	1	54	1.85185
LILRA1	chr19	55107223	rs150508449	Homozygous Alternate	Congenital Heart Defects	3	193	1.5544
LILRB3	chr19	54725744	rs59533602	Homozygous Alternate	Syndromic Cranial Dysinnervation	1	36	2.77778
LILRB3	chr19	54725744	rs59533602	Homozygous Alternate	Neuroblastoma	1	53	1.88679
LILRB3	chr19	54725744	rs59533602	Homozygous Alternate	Ewing Sarcoma	1	54	1.85185
LILRB4	chr19	55179246	rs139028841	Homozygous Alternate	Ewing Sarcoma	1	54	1.85185
LOXHD1	chr18	44236995	rs36024592	Homozygous Alternate	Disorders of Sex Development	1	20	5
LOXHD1	chr18	44236995	rs36024592	Homozygous Alternate	Neuroblastoma	1	53	1.88679
LOXHD1	chr18	44236995	rs36024592	Homozygous Alternate	Ewing Sarcoma	1	54	1.85185
LOXHD1	chr18	44236995	rs36024592	Homozygous Alternate	Congenital Heart Defects	1	193	0.518135
LRRC29	chr16	67244075	rs115503334	Homozygous Alternate	Congenital Heart Defects	1	193	0.518135
LRRC9	chr14	60474859	rs35427175	Homozygous Alternate	Congenital Heart Defects	1	193	0.518135
LY9	chr1	160788097	rs145664274	Homozygous Alternate	Congenital Heart Defects	1	193	0.518135
MADD	chr11	47306630	rs35233100	Homozygous Alternate	Syndromic Cranial Dysinnervation	3	36	8.33333
MADD	chr11	47306630	rs35233100	Homozygous Alternate	Congenital Heart Defects	5	193	2.59067
MATN2	chr8	99045866	rs17831160	Homozygous Alternate	Syndromic Cranial Dysinnervation	1	36	2.77778
MATN2	chr8	99045866	rs17831160	Homozygous Alternate	Congenital Heart Defects	1	193	0.518135
MMP10	chr11	102649482	rs17860955	Homozygous Alternate	Congenital Heart Defects	2	193	1.03627
MMP20	chr11	102465490	rs140213840	Homozygous Alternate	Congenital Heart Defects	1	193	0.518135
MOK	chr14	102729886	rs34931752	Homozygous Alternate	Orofacial Cleft	1	19	5.26316
MOK	chr14	102729886	rs34931752	Homozygous Alternate	Congenital Heart Defects	1	193	0.518135
MPO	chr17	56348226	rs35897051	Homozygous Alternate	Congenital Heart Defects	1	193	0.518135
NEIL1	chr15	75641682	rs5745908	Homozygous Alternate	Syndromic Cranial Dysinnervation	1	36	2.77778
NKG2-E	chr12	10569265	rs78128895	Homozygous Alternate	Congenital Heart Defects	4	193	2.07254
NLRP14	chr11	7060977	rs76274604	Homozygous Alternate	Congenital Heart Defects	1	193	0.518135
NUDT16	chr3	131101338	rs16836559	Homozygous Alternate	Adolescent Idiopathic Scoliosis	1	4	25
NUDT16	chr3	131101338	rs16836559	Homozygous Alternate	Disorders of Sex Development	1	20	5
NUDT16	chr3	131101338	rs16836559	Homozygous Alternate	Congenital Heart Defects	2	193	1.03627
NUDT7	chr16	77756501	rs182579196	Homozygous Alternate	Ewing Sarcoma	1	54	1.85185
OR10R2	chr1	158450142	rs117155388	Homozygous Alternate	Syndromic Cranial Dysinnervation	1	36	2.77778
OR10V1	chr11	59480952	rs499037	Homozygous Alternate	Disorders of Sex Development	1	20	5
OR10V1	chr11	59480952	rs499037	Homozygous Alternate	Syndromic Cranial Dysinnervation	1	36	2.77778
OR10V1	chr11	59480952	rs499037	Homozygous Alternate	Ewing Sarcoma	1	54	1.85185
OR10V1	chr11	59480952	rs499037	Homozygous Alternate	Congenital Heart Defects	4	193	2.07254
OR2T29	chr1	248722723	rs200037558	Homozygous Alternate	Neuroblastoma	2	53	3.77358
OR2T29	chr1	248722723	rs200037558	Homozygous Alternate	Congenital Heart Defects	2	193	1.03627
OR3A1	chr17	3195603	rs7218125	Homozygous Alternate	Congenital Heart Defects	1	193	0.518135
OR4S2	chr11	55418664	rs143362220	Homozygous Alternate	Ewing Sarcoma	1	54	1.85185
OR4S2	chr11	55418664	rs143362220	Homozygous Alternate	Congenital Heart Defects	1	193	0.518135
OR6C6	chr12	55688418	rs76796682	Homozygous Alternate	Congenital Heart Defects	1	193	0.518135
OR7A5	chr19	14938277	rs201956812	Homozygous Alternate	Disorders of Sex Development	1	20	5
OTOF	chr2	26700289	rs75624587	Homozygous Alternate	Congenital Heart Defects	1	193	0.518135
OTOR	chr20	16729048	rs17686437	Homozygous Alternate	Neuroblastoma	2	53	3.77358
OTOR	chr20	16729048	rs17686437	Homozygous Alternate	Congenital Heart Defects	1	193	0.518135
OVCH1-AS1	chr12	29542739	rs12319953	Homozygous Alternate	Congenital Heart Defects	1	193	0.518135
OXSM	chr3	25835983	rs9851096	Homozygous Alternate	Disorders of Sex Development	1	20	5
OXSM	chr3	25835983	rs9851096	Homozygous Alternate	Congenital Heart Defects	2	193	1.03627
PIF1	chr15	65116390	rs75683534	Homozygous Alternate	Syndromic Cranial Dysinnervation	1	36	2.77778
PIF1	chr15	65116390	rs75683534	Homozygous Alternate	Congenital Heart Defects	1	193	0.518135
PLA2G4D	chr15	42375978	rs12442923	Homozygous Alternate	Congenital Heart Defects	2	193	1.03627
PNPLA1	chr6	36274148	rs45621032	Homozygous Alternate	Ewing Sarcoma	1	54	1.85185
PPEF2	chr4	76805745	rs17220803	Homozygous Alternate	Orofacial Cleft	1	19	5.26316
PPEF2	chr4	76805745	rs17220803	Homozygous Alternate	Ewing Sarcoma	1	54	1.85185
PPEF2	chr4	76805745	rs17220803	Homozygous Alternate	Congenital Heart Defects	1	193	0.518135
PRSS45	chr3	46786162	rs79958632	Homozygous Alternate	Congenital Heart Defects	1	193	0.518135
PSCA	chr8	143763531	rs138377917	Homozygous Alternate	Neuroblastoma	1	53	1.88679
PSCA	chr8	143763531	rs138377917	Homozygous Alternate	Ewing Sarcoma	1	54	1.85185
RAD52	chr12	1023218	rs4987207	Homozygous Alternate	Congenital Heart Defects	1	193	0.518135
RAD52	chr12	1022569	rs4987208	Homozygous Alternate	Ewing Sarcoma	1	54	1.85185
RAD52	chr12	1022569	rs4987208	Homozygous Alternate	Congenital Heart Defects	2	193	1.03627
RNASEL	chr1	182555149	rs74315364	Homozygous Alternate	Syndromic Cranial Dysinnervation	1	36	2.77778
RNF133	chr7	122338970	rs71574716	Homozygous Alternate	Orofacial Cleft	1	19	5.26316
RNF133	chr7	122338970	rs71574716	Homozygous Alternate	Neuroblastoma	1	53	1.88679
RNF133	chr7	122338970	rs71574716	Homozygous Alternate	Ewing Sarcoma	1	54	1.85185
RNF133	chr7	122338970	rs71574716	Homozygous Alternate	Congenital Heart Defects	1	193	0.518135
RP11-321F6.1	chr15	66976378	rs112056079	Homozygous Alternate	Disorders of Sex Development	1	20	5
RP11-362K2.2	chr12	59206383	rs17121498	Homozygous Alternate	Congenital Heart Defects	2	193	1.03627
RP11-47I22.3	chr14	62037479	rs187640405	Homozygous Alternate	Congenital Heart Defects	1	193	0.518135
RP11-517C16.4	chr16	84529382	rs8055536	Homozygous Alternate	Neuroblastoma	1	53	1.88679
RP11-542P2.1	chr4	141372656	rs62346874	Homozygous Alternate	Neuroblastoma	1	53	1.88679
RP4-781K5.2	chr1	234745166	rs76362154	Homozygous Alternate	Syndromic Cranial Dysinnervation	1	36	2.77778
RSPH10B2	chr7	6831629	rs201513226	Homozygous Alternate	Ewing Sarcoma	1	54	1.85185
SEC14L4	chr22	30891264	rs35032582	Homozygous Alternate	Congenital Heart Defects	1	193	0.518135
SEMA4C	chr2	97526788	rs12471298	Homozygous Alternate	Congenital Heart Defects	3	193	1.5544
SIGLEC1	chr20	3687141	rs150358287	Homozygous Alternate	Neuroblastoma	1	53	1.88679
SLC10A5	chr8	82606606	rs112999969	Homozygous Alternate	Congenital Heart Defects	1	193	0.518135
SLC16A8	chr22	38478666	rs77968014	Homozygous Alternate	Congenital Heart Defects	1	193	0.518135
SLC22A24	chr11	62850775	rs77002186	Homozygous Alternate	Congenital Heart Defects	1	193	0.518135
SLC26A10	chr12	58018940	rs73347918	Homozygous Alternate	Congenital Heart Defects	1	193	0.518135
SPERT	chr13	46287373	rs80072371	Homozygous Alternate	Adolescent Idiopathic Scoliosis	1	4	25
SPERT	chr13	46287373	rs80072371	Homozygous Alternate	Orofacial Cleft	1	19	5.26316
SPERT	chr13	46287373	rs80072371	Homozygous Alternate	Neuroblastoma	1	53	1.88679
SPERT	chr13	46287373	rs80072371	Homozygous Alternate	Ewing Sarcoma	1	54	1.85185
SPERT	chr13	46287373	rs80072371	Homozygous Alternate	Congenital Heart Defects	3	193	1.5544
STARD3	chr17	37816461	rs2952149	Homozygous Alternate	Neuroblastoma	1	53	1.88679
STARD3	chr17	37816461	rs2952149	Homozygous Alternate	Congenital Heart Defects	1	193	0.518135
STARD6	chr18	51880889	rs17292725	Homozygous Alternate	Adolescent Idiopathic Scoliosis	1	4	25
STARD6	chr18	51880889	rs17292725	Homozygous Alternate	Syndromic Cranial Dysinnervation	1	36	2.77778
STARD6	chr18	51880889	rs17292725	Homozygous Alternate	Neuroblastoma	1	53	1.88679
STARD6	chr18	51880889	rs17292725	Homozygous Alternate	Ewing Sarcoma	1	54	1.85185
STARD6	chr18	51880889	rs17292725	Homozygous Alternate	Congenital Heart Defects	1	193	0.518135
STK19	chr6	31939823	rs34548063	Homozygous Alternate	Congenital Heart Defects	1	193	0.518135
TAS2R7	chr12	10954530	rs150192473	Homozygous Alternate	Congenital Heart Defects	1	193	0.518135
TCHHL1	chr1	152058192	rs150014958	Homozygous Alternate	Orofacial Cleft	1	19	5.26316
TCHHL1	chr1	152058192	rs150014958	Homozygous Alternate	Neuroblastoma	1	53	1.88679
TCHHL1	chr1	152058192	rs150014958	Homozygous Alternate	Congenital Heart Defects	3	193	1.5544
THEG	chr19	373531	rs73489977	Homozygous Alternate	Disorders of Sex Development	1	20	5
THSD7B	chr2	138030234	rs12622896	Homozygous Alternate	Congenital Heart Defects	1	193	0.518135
TMEM177	chr2	120439282	rs61730482	Homozygous Alternate	Ewing Sarcoma	1	54	1.85185
TMEM232	chr5	109756436	rs61743146	Homozygous Alternate	Disorders of Sex Development	1	20	5
TMUB2	chr17	42268255	rs2285953	Homozygous Alternate	Neuroblastoma	1	53	1.88679
TMUB2	chr17	42268255	rs2285953	Homozygous Alternate	Congenital Heart Defects	1	193	0.518135
TNNT3	chr11	1946530	rs73413020	Homozygous Alternate	Disorders of Sex Development	1	20	5
TPPP2	chr14	21500218	rs76101114	Homozygous Alternate	Congenital Heart Defects	1	193	0.518135
TTLL3	chr3	9874914	rs115917139	Homozygous Alternate	Ewing Sarcoma	1	54	1.85185
UBXN11	chr1	26644537	rs77928789	Homozygous Alternate	Ewing Sarcoma	1	54	1.85185
UBXN11	chr1	26644537	rs77928789	Homozygous Alternate	Congenital Heart Defects	5	193	2.59067
UCP3	chr11	73714871	rs45476292	Homozygous Alternate	Syndromic Cranial Dysinnervation	1	36	2.77778
UGT2A1	chr4	70512787	rs111696697	Homozygous Alternate	Ewing Sarcoma	1	54	1.85185
UGT2A1	chr4	70512787	rs111696697	Homozygous Alternate	Congenital Heart Defects	1	193	0.518135
ULBP3	chr6	150390149	rs72501734	Homozygous Alternate	Orofacial Cleft	1	19	5.26316
ULBP3	chr6	150390149	rs72501734	Homozygous Alternate	Neuroblastoma	1	53	1.88679
ULBP3	chr6	150390149	rs72501734	Homozygous Alternate	Congenital Heart Defects	2	193	1.03627
UNC93A	chr6	167711559	rs113906647	Homozygous Alternate	Neuroblastoma	1	53	1.88679
UNC93A	chr6	167711559	rs113906647	Homozygous Alternate	Congenital Heart Defects	1	193	0.518135
WDR27	chr6	170036466	rs111656694	Homozygous Alternate	Orofacial Cleft	1	19	5.26316
WDR33	chr2	128522203	rs117753184	Homozygous Alternate	Congenital Heart Defects	2	193	1.03627
ZAN	chr7	100346094	rs117406702	Homozygous Alternate	Orofacial Cleft	1	19	5.26316
ZAN	chr7	100346094	rs117406702	Homozygous Alternate	Congenital Heart Defects	1	193	0.518135
ZFP91	chr11	58378422	rs79135825	Homozygous Alternate	Congenital Heart Defects	1	193	0.518135
ZIM3	chr19	57646393	rs111350153	Homozygous Alternate	Syndromic Cranial Dysinnervation	1	36	2.77778
ZIM3	chr19	57646393	rs111350153	Homozygous Alternate	Neuroblastoma	1	53	1.88679
ZNF100	chr19	21910125	rs138292237	Homozygous Alternate	Congenital Heart Defects	1	193	0.518135
ZNF484	chr9	95640171	rs117360596	Homozygous Alternate	Neuroblastoma	1	53	1.88679
ZNF484	chr9	95640171	rs117360596	Homozygous Alternate	Ewing Sarcoma	1	54	1.85185
ZNF486	chr19	20308149	rs184976796	Homozygous Alternate	Syndromic Cranial Dysinnervation	1	36	2.77778
ZNF492	chr19	22846601	rs71355985	Homozygous Alternate	Neuroblastoma	1	53	1.88679
ZNF727	chr7	63529269	rs10237332	Homozygous Alternate	Congenital Heart Defects	1	193	0.518135
ZNF747	chr16	30544474	rs79391406	Homozygous Alternate	Congenital Heart Defects	1	193	0.518135
ZNF77	chr19	2936535	rs35699176	Homozygous Alternate	Orofacial Cleft	1	19	5.26316
ZNF77	chr19	2936535	rs35699176	Homozygous Alternate	Ewing Sarcoma	1	54	1.85185
ZNF77	chr19	2936535	rs35699176	Homozygous Alternate	Congenital Heart Defects	2	193	1.03627
ZRANB3	chr2	135965002	rs6721694	Homozygous Alternate	Congenital Heart Defects	1	193	0.518135
ZSCAN9	chr6	28198122	rs76542212	Homozygous Alternate	Neuroblastoma	2	53	3.77358
ZSWIM1	chr20	44511257	rs35972756	Homozygous Alternate	Syndromic Cranial Dysinnervation	1	36	2.77778

## Sheet: Table 4
Supplementary Table 4. All pathways identified for each disease, regardless of adjusted p- and q-values.
Reactome Pathway ID	Pathway Description	Gene Ratio	Bg Ratio	p-value	FDR adjusted p-value	q-value	Gene Name	Number of Genes identified in Pathway	Disease Pathway Identified In
R-HSA-9033807	ABO blood group biosynthesis	2020-01-03	3/10654	0.000844595	0.0135135	0.00622333	FUT2	1	Ewing sarcoma
R-HSA-9037629	Lewis blood group biosynthesis	2020-01-03	18/10654	0.00506043	0.0276892	0.0127516	FUT2	1	Ewing sarcoma
R-HSA-9033658	Blood group systems biosynthesis	2020-01-03	22/10654	0.00618265	0.0276892	0.0127516	FUT2	1	Ewing sarcoma
R-HSA-1592389	Activation of Matrix Metalloproteinases	2020-01-03	33/10654	0.0092644	0.0276892	0.0127516	MMP10	1	Ewing sarcoma
R-HSA-2514859	Inactivation, recovery and regulation of the phototransduction cascade	2020-01-03	36/10654	0.0101038	0.0276892	0.0127516	GUCA1C	1	Ewing sarcoma
R-HSA-2514856	The phototransduction cascade	2020-01-03	37/10654	0.0103835	0.0276892	0.0127516	GUCA1C	1	Ewing sarcoma
R-HSA-1442490	Collagen degradation	2020-01-03	64/10654	0.017915	0.0409486	0.0188579	MMP10	1	Ewing sarcoma
R-HSA-2187338	Visual phototransduction	2020-01-03	103/10654	0.0287264	0.0574527	0.0264585	GUCA1C	1	Ewing sarcoma
R-HSA-1474228	Degradation of the extracellular matrix	2020-01-03	140/10654	0.0389097	0.0691727	0.0318559	MMP10	1	Ewing sarcoma
R-HSA-71387	Metabolism of carbohydrates	2020-01-03	295/10654	0.0807959	0.119843	0.0551911	FUT2	1	Ewing sarcoma
R-HSA-1474244	Extracellular matrix organization	2020-01-03	301/10654	0.0823924	0.119843	0.0551911	MMP10	1	Ewing sarcoma
R-HSA-418594	G alpha (i) signalling events	2020-01-03	406/10654	0.110032	0.146709	0.0675635	GUCA1C	1	Ewing sarcoma
R-HSA-388396	GPCR downstream signalling	2020-01-03	1111/10654	0.281375	0.340023	0.156589	GUCA1C	1	Ewing sarcoma
R-HSA-372790	Signaling by GPCR	2020-01-03	1183/10654	0.29752	0.340023	0.156589	GUCA1C	1	Ewing sarcoma
R-HSA-1430728	Metabolism	2020-01-03	2109/10654	0.484097	0.51637	0.237802	FUT2	1	Ewing sarcoma
R-HSA-162582	Signal Transduction	2020-01-03	2759/10654	0.593111	0.593111	0.273143	GUCA1C	1	Ewing sarcoma
R-HSA-1296053	Classical Kir channels	2020-01-07	4/10654	0.0026259	0.0760547	0.0470927	KCNJ12	1	Congenital heart defects
R-HSA-110362	POLB-Dependent Long Patch Base Excision Repair	2020-01-07	9/10654	0.00589996	0.0760547	0.0470927	BPHL	1	Congenital heart defects
R-HSA-375276	Peptide ligand-binding receptors	2020-02-07	201/10654	0.00698761	0.0760547	0.0470927	NPSR1/OPRM1	2	Congenital heart defects
R-HSA-71240	Tryptophan catabolism	2020-01-07	14/10654	0.00916481	0.0760547	0.0470927	IDO2	1	Congenital heart defects
R-HSA-9022699	MECP2 regulates neuronal receptors and channels	2020-01-07	17/10654	0.0111193	0.0760547	0.0470927	OPRM1	1	Congenital heart defects
R-HSA-5576886	Phase 4 - resting membrane potential	2020-01-07	19/10654	0.0124205	0.0760547	0.0470927	KCNJ12	1	Congenital heart defects
R-HSA-1296041	Activation of G protein gated Potassium channels	2020-01-07	25/10654	0.0163151	0.0760547	0.0470927	KCNJ12	1	Congenital heart defects
R-HSA-1296059	G protein gated Potassium channels	2020-01-07	25/10654	0.0163151	0.0760547	0.0470927	KCNJ12	1	Congenital heart defects
R-HSA-997272	Inhibition of voltage gated Ca2+ channels via Gbeta/gamma subunits	2020-01-07	25/10654	0.0163151	0.0760547	0.0470927	KCNJ12	1	Congenital heart defects
R-HSA-110373	Resolution of AP sites via the multiple-nucleotide patch replacement pathway	2020-01-07	26/10654	0.016963	0.0760547	0.0470927	BPHL	1	Congenital heart defects
R-HSA-202040	G-protein activation	2020-01-07	28/10654	0.0182575	0.0760547	0.0470927	OPRM1	1	Congenital heart defects
R-HSA-373076	Class A/1 (Rhodopsin-like receptors)	2020-02-07	335/10654	0.0186437	0.0760547	0.0470927	NPSR1/OPRM1	2	Congenital heart defects
R-HSA-1296065	Inwardly rectifying K+ channels	2020-01-07	31/10654	0.0201966	0.0760547	0.0470927	KCNJ12	1	Congenital heart defects
R-HSA-1592389	Activation of Matrix Metalloproteinases	2020-01-07	33/10654	0.0214876	0.0760547	0.0470927	MMP10	1	Congenital heart defects
R-HSA-73933	Resolution of Abasic Sites (AP sites)	2020-01-07	39/10654	0.0253516	0.0760547	0.0470927	BPHL	1	Congenital heart defects
R-HSA-977444	GABA B receptor activation	2020-01-07	39/10654	0.0253516	0.0760547	0.0470927	KCNJ12	1	Congenital heart defects
R-HSA-991365	Activation of GABAB receptors	2020-01-07	39/10654	0.0253516	0.0760547	0.0470927	KCNJ12	1	Congenital heart defects
R-HSA-500792	GPCR ligand binding	2020-02-07	468/10654	0.0349147	0.0972452	0.0602137	NPSR1/OPRM1	2	Congenital heart defects
R-HSA-977443	GABA receptor activation	2020-01-07	56/10654	0.0362286	0.0972452	0.0602137	KCNJ12	1	Congenital heart defects
R-HSA-8986944	Transcriptional Regulation by MECP2	2020-01-07	62/10654	0.0400426	0.100327	0.062122	OPRM1	1	Congenital heart defects
R-HSA-1442490	Collagen degradation	2020-01-07	64/10654	0.0413111	0.100327	0.062122	MMP10	1	Congenital heart defects
R-HSA-111885	Opioid Signalling	2020-01-07	91/10654	0.0582953	0.130647	0.0808962	OPRM1	1	Congenital heart defects
R-HSA-73884	Base Excision Repair	2020-01-07	92/10654	0.0589194	0.130647	0.0808962	BPHL	1	Congenital heart defects
R-HSA-1296071	Potassium Channels	2020-01-07	99/10654	0.0632779	0.134465	0.0832603	KCNJ12	1	Congenital heart defects
R-HSA-211945	Phase I - Functionalization of compounds	2020-01-07	106/10654	0.067619	0.135064	0.083631	BPHL	1	Congenital heart defects
R-HSA-6785807	Interleukin-4 and Interleukin-13 signaling	2020-01-07	108/10654	0.0688562	0.135064	0.083631	OPRM1	1	Congenital heart defects
R-HSA-198933	Immunoregulatory interactions between a Lymphoid and a non-Lymphoid cell	2020-01-07	132/10654	0.0835928	0.156636	0.0969879	ULBP3	1	Congenital heart defects
R-HSA-1474228	Degradation of the extracellular matrix	2020-01-07	140/10654	0.0884604	0.156636	0.0969879	MMP10	1	Congenital heart defects
R-HSA-5576891	Cardiac conduction	2020-01-07	141/10654	0.0890672	0.156636	0.0969879	KCNJ12	1	Congenital heart defects
R-HSA-112314	Neurotransmitter receptors and postsynaptic signal transmission	2020-01-07	206/10654	0.127779	0.211865	0.131186	KCNJ12	1	Congenital heart defects
R-HSA-397014	Muscle contraction	2020-01-07	209/10654	0.129531	0.211865	0.131186	KCNJ12	1	Congenital heart defects
R-HSA-416476	G alpha (q) signalling events	2020-01-07	217/10654	0.134189	0.211865	0.131186	NPSR1	1	Congenital heart defects
R-HSA-211859	Biological oxidations	2020-01-07	222/10654	0.137089	0.211865	0.131186	BPHL	1	Congenital heart defects
R-HSA-388396	GPCR downstream signalling	2020-02-07	1111/10654	0.160363	0.240545	0.148944	NPSR1/OPRM1	2	Congenital heart defects
R-HSA-112315	Transmission across Chemical Synapses	2020-01-07	272/10654	0.165635	0.241354	0.149445	KCNJ12	1	Congenital heart defects
R-HSA-372790	Signaling by GPCR	2020-02-07	1183/10654	0.177653	0.250614	0.155179	NPSR1/OPRM1	2	Congenital heart defects
R-HSA-1474244	Extracellular matrix organization	2020-01-07	301/10654	0.181818	0.250614	0.155179	MMP10	1	Congenital heart defects
R-HSA-73894	DNA Repair	2020-01-07	334/10654	0.199905	0.268294	0.166126	BPHL	1	Congenital heart defects
R-HSA-71291	Metabolism of amino acids and derivatives	2020-01-07	372/10654	0.220307	0.288094	0.178387	IDO2	1	Congenital heart defects
R-HSA-418594	G alpha (i) signalling events	2020-01-07	406/10654	0.238182	0.300799	0.186253	OPRM1	1	Congenital heart defects
R-HSA-112316	Neuronal System	2020-01-07	413/10654	0.241819	0.300799	0.186253	KCNJ12	1	Congenital heart defects
R-HSA-449147	Signaling by Interleukins	2020-01-07	461/10654	0.266354	0.32343	0.200266	OPRM1	1	Congenital heart defects
R-HSA-418555	G alpha (s) signalling events	2020-01-07	536/10654	0.303328	0.359761	0.222762	NPSR1	1	Congenital heart defects
R-HSA-1280218	Adaptive Immune System	2020-01-07	758/10654	0.403565	0.467768	0.28964	ULBP3	1	Congenital heart defects
R-HSA-1430728	Metabolism	2020-02-07	2109/10654	0.417668	0.469092	0.290459	BPHL/IDO2	2	Congenital heart defects
R-HSA-168256	Immune System	2020-02-07	2130/10654	0.423102	0.469092	0.290459	OPRM1/ULBP3	2	Congenital heart defects
R-HSA-1280215	Cytokine Signaling in Immune system	2020-01-07	857/10654	0.444111	0.481908	0.298395	OPRM1	1	Congenital heart defects
R-HSA-212436	Generic Transcription Pathway	2020-01-07	1215/10654	0.571666	0.600738	0.371974	OPRM1	1	Congenital heart defects
R-HSA-162582	Signal Transduction	2020-02-07	2759/10654	0.57718	0.600738	0.371974	NPSR1/OPRM1	2	Congenital heart defects
R-HSA-73857	RNA Polymerase II Transcription	2020-01-07	1338/10654	0.609254	0.621439	0.384792	OPRM1	1	Congenital heart defects
R-HSA-74160	Gene expression (Transcription)	2020-01-07	1476/10654	0.648027	0.648027	0.401255	OPRM1	1	Congenital heart defects
R-HSA-933543	NF-kB activation through FADD/RIP-1 pathway mediated by caspase-8 and -10	2020-01-02	12/10654	0.00225151	0.0178027	0.00843286	IFIH1	1	Neuroblastoma
R-HSA-918233	TRAF3-dependent IRF activation pathway	2020-01-02	14/10654	0.00262652	0.0178027	0.00843286	IFIH1	1	Neuroblastoma
R-HSA-933542	TRAF6 mediated NF-kB activation	2020-01-02	24/10654	0.00450049	0.0178027	0.00843286	IFIH1	1	Neuroblastoma
R-HSA-933541	TRAF6 mediated IRF7 activation	2020-01-02	29/10654	0.00543681	0.0178027	0.00843286	IFIH1	1	Neuroblastoma
R-HSA-936440	Negative regulators of DDX58/IFIH1 signaling	2020-01-02	34/10654	0.00637269	0.0178027	0.00843286	IFIH1	1	Neuroblastoma
R-HSA-2514859	Inactivation, recovery and regulation of the phototransduction cascade	2020-01-02	36/10654	0.00674692	0.0178027	0.00843286	GUCA1C	1	Neuroblastoma
R-HSA-2514856	The phototransduction cascade	2020-01-02	37/10654	0.00693401	0.0178027	0.00843286	GUCA1C	1	Neuroblastoma
R-HSA-5689896	Ovarian tumor domain proteases	2020-01-02	38/10654	0.00712108	0.0178027	0.00843286	IFIH1	1	Neuroblastoma
R-HSA-168928	DDX58/IFIH1-mediated induction of interferon-alpha/beta	2020-01-02	78/10654	0.0145895	0.032421	0.0153573	IFIH1	1	Neuroblastoma
R-HSA-2187338	Visual phototransduction	2020-01-02	103/10654	0.0192429	0.0384858	0.0182301	GUCA1C	1	Neuroblastoma
R-HSA-5689880	Ub-specific processing proteases	2020-01-02	220/10654	0.0408745	0.0743173	0.035203	IFIH1	1	Neuroblastoma
R-HSA-5688426	Deubiquitination	2020-01-02	297/10654	0.0549791	0.0916319	0.0434046	IFIH1	1	Neuroblastoma
R-HSA-418594	G alpha (i) signalling events	2020-01-02	406/10654	0.0747667	0.115026	0.0544859	GUCA1C	1	Neuroblastoma
R-HSA-168249	Innate Immune System	2020-01-02	1058/10654	0.188758	0.262195	0.124198	IFIH1	1	Neuroblastoma
R-HSA-388396	GPCR downstream signalling	2020-01-02	1111/10654	0.197695	0.262195	0.124198	GUCA1C	1	Neuroblastoma
R-HSA-372790	Signaling by GPCR	2020-01-02	1183/10654	0.209756	0.262195	0.124198	GUCA1C	1	Neuroblastoma
R-HSA-597592	Post-translational protein modification	2020-01-02	1430/10654	0.250439	0.294634	0.139564	IFIH1	1	Neuroblastoma
R-HSA-392499	Metabolism of proteins	2020-01-02	2035/10654	0.345547	0.378837	0.179449	IFIH1	1	Neuroblastoma
R-HSA-168256	Immune System	2020-01-02	2130/10654	0.359895	0.378837	0.179449	IFIH1	1	Neuroblastoma
R-HSA-162582	Signal Transduction	2020-01-02	2759/10654	0.450883	0.450883	0.213576	GUCA1C	1	Neuroblastoma
R-HSA-2514859	Inactivation, recovery and regulation of the phototransduction cascade	2020-01-01	36/10654	0.00337901	0.0121551	0.00548349	GUCA1C	1	Orofacial cleft
R-HSA-2514856	The phototransduction cascade	2020-01-01	37/10654	0.00347287	0.0121551	0.00548349	GUCA1C	1	Orofacial cleft
R-HSA-2187338	Visual phototransduction	2020-01-01	103/10654	0.00966773	0.022558	0.0101766	GUCA1C	1	Orofacial cleft
R-HSA-418594	G alpha (i) signalling events	2020-01-01	406/10654	0.0381078	0.0666886	0.0300851	GUCA1C	1	Orofacial cleft
R-HSA-388396	GPCR downstream signalling	2020-01-01	1111/10654	0.10428	0.129544	0.0584411	GUCA1C	1	Orofacial cleft
R-HSA-372790	Signaling by GPCR	2020-01-01	1183/10654	0.111038	0.129544	0.0584411	GUCA1C	1	Orofacial cleft
R-HSA-162582	Signal Transduction	2020-01-01	2759/10654	0.258964	0.258964	0.116826	GUCA1C	1	Orofacial cleft
